# Supplementary material for: Species-specific variations in reproductive traits of three yellow catfish species (Pelteobagrus spp.) in relation to habitats in the Three Gorges Reservoir, China
Source: PLoS One. 2018 Jul 16;13(7):e0199990. doi: 10.1371/journal.pone.0199990 (PMC6047775; doi:10.1371/journal.pone.0199990)
Supplement: S1 File — (XLSX) [file pone.0199990.s003.xlsx]

## Sheet: Gonod-somatic index
		Zigui-P.fulvidraco		Zigui-P.vchelli		Wanzhou-P.vchelli		Mudong-P.vchelli		Zigui-P.nitidus		Wanzhou-P.nitidus		Mudong-P.nitidus
	Monthes	GSI	S.E.	GSI	S.E.	GSI	S.E.	GSI	S.E.	GSI	S.E.	GSI	S.E.	GSI	S.E.
	2014-08-01	5.5	2.2361	8.5	1.5	5.0638	0.8716	5.2469	1.4206	8	2	5.0638	0.8716	8.9967	1.6494
	Sep	3.2403	1.7976	2.1011	0.9059	1.4	0.9803	1.3	0.6957	6.6312	1.8568	4.5	1.6444	6.1	1.9922
	Oct	0.68	0.262	1.0498	0.2108	1	0.3162	1.1	0.3162	0.9227	0.0854	0.6	0.0316	0.7	0.0474
	Nov	0.4221	0.1188	0.6282	0.093	0.5	0.1265	0.95	0.1581	1.5513	0.5807	0.7	0.1897	0.82	0.2846
	Dec	0.9324	0.12	0.8991	0.1232	0.7	0.1297	0.8	0.1581	1.8248	0.1052	1.2	0.1265	1.9	0.0949
	2015-01-01	1.1777	0.1542	2.17	0.512	2.0868	0.2339	1.1377	0.1787	1.205	0.132	1.1	0.1897	1.5415	0.2922
	Feb	1.8665	0.1326	0.7165	0.0647	0.7	0.2	0.6	0.5	1.9633	0.1998	1.8	0.1897	2.8	0.2846
	Mar	0.9077	0.1505	1.5236	0.2065	1.6	0.6	2	1.2	1.4519	0.1376	2.2104	0.0992	4	0.8
	Apr	1.2986	0.1699	2.99	0.4346	4.196	1.4109	13.906	2.27	2.2886	0.1177	5.1668	1.1942	10.48	1.8
	May	8.6263	2.8975	11.53	1.5114	14.1086	1.559	10.137	1.0747	8.99	0.654	13.1566	1.0728	10.06	1.4576
	Jun	12.0454	1.4813	17.96	1.94	12.0823	2.6236	9.96	1.9859	6.1645	0.9866	12.9686	1.2535	15.869	2.9744
	Jul	12.6408	3.215	5.55	1.0472	11.3485	3.3639	14.89	2.6419	5.1308	0.5365	8.22	1.224	8.935	1.1299
	Aug	5.759	1.4173	11.06	1.5783	5.0638	0.0582	5.2469	1.4206	9.75	2.0504	5.0638	0.8716	9.388	1.5652
	Sep	4.4998	1.2071	2.999	0.8032	1.2128	0.2671	1.3095	0.4443	4.1429	0.3112	2	0.2	1.353	0.1929
	Oct	0.6	0.2	2.6408	1.2248	1.2	0	0.7102	0.8404	1.5432	0.4284	1.3957	0.1271	2.0039	0.5514

## Sheet: Sex ratio
	P. nitidus									P. vachelli									P. fulvidraco
	Zigui			Wanzhou			Mudong			Zigui			Wanzhou			Mudong			Zigui			Mudong
	Female	Male	Unsexed	Female	Male	Unsexed	Female	Male	Unsexed	Female	Male	Unsexed	Female	Male	Unsexed	Female	Male	Unsexed	Female	Male	Unsexed	Female	Male	Unsexed
Individuals	360	241	47	306	282	40	394	406	31	338	267	128	137	153	14	357	278	47	179	219	25	92	159	2

## Sheet: Fecundity-Total length
Sections (1-Zigui;2-Wanzhou; 3-Mudong)	Species (1-P. fulvidraco; 2-P. vachelli; 3-P. nitidus)	Total length (mm)	Absolute Fecundity (eggs)	Relative Fecundity (eggs/g)
1	1	153.84	2155	57.8834
1	1	114.52	1200.71	69.3649
1	1	107.7	840	62.6866
1	1	107.1	1061.32	72.943
1	1	183.15	5714.12	70.475
1	1	181.57	4440.8	58.8263
1	1	181.13	5284.22	65.7568
1	1	181.53	7772.67	88.1156
1	1	123.26	1140	57.9563
1	1	145.07	3843.95	112.069
1	1	131.4	2667.63	103.396
1	1	154.12	2597.76	53.5068
1	1	130.54	3179.18	105.271
1	1	134.56	2876.88	92.8025
1	1	149.7	3585.88	76.5887
1	1	146.32	1904	55.6075
1	1	117.58	1672.36	85.021
1	1	128.08	1973.83	80.6303
1	1	127.54	2346.54	91.0218
1	1	132.3	3146.83	106.528
1	1	128.85	3405.17	139.1
1	1	128.52	1794.78	68.6867
1	1	132.27	1613.28	65.0778
1	1	129.19	3180.84	118.247
1	1	116	1575.33	89.6604
1	1	110.97	931	63.6799
1	1	133.48	2789.2	104.114
1	1	148.14	2933.03	77.3274
1	1	168.72	2270.49	42.6384
1	1	125.73	1870	78.6045
1	1	187.77	8079.48	88.3197
1	1	186.46	6243.69	71.1694
1	1	174.48	6505.18	101.517
1	1	160.94	2279.65	48.9615
1	1	122.08	1969.85	88.4926
1	1	182.68	8658.56	95.3586
1	1	164.94	5756.25	95.5711
1	1	153.82	5767.57	125.82
1	1	192.3	7364.65	81.6752
1	1	152.54	6027.7	100.278
1	1	192.12	10494.5	107.592
1	1	180.3	5654.44	61.1555
1	1	177.41	4759.54	60.8637
1	1	179.08	5268.95	65.9443
1	1	175.64	7072.65	92.7925
1	1	162.04	4954.32	84.8197
1	1	139.63	3621.18	90.3037
1	1	171.52	4750.62	78.8746
1	1	197.14	8805	84.5091
1	1	135.16	2358.39	84.6211
1	1	145.28	5239.2	116.946
1	1	93.06	258.5	30.1282
1	1	85.12	366.897	51.5304
1	1	89.31	247	33.882
3	1	167.68	4102.15	75.7693
3	1	133.18	1881.76	73.708
3	1	139.32	1685.98	58.0373
3	1	163.72	8623.07	139.059
3	1	158.24	2823.19	66.5689
3	1	157.5	5643.32	117.471
3	1	154.92	4292.31	100.806
3	1	185.56	11030.8	104.866
3	1	171.84	7230.42	87.493
3	1	192.06	9131.82	88.3155
3	1	185	16184.4	139.172
3	1	150.26	2981.42	79.6746
3	1	163.18	7778.4	142.671
3	1	172.64	5217.52	93.2367
3	1	168.18	5620.47	98.3975
3	1	162.98	5784.56	101.537
3	1	155.04	4205.37	107.968
3	1	204.8	14013.5	130.468
3	1	168.48	5664.88	84.9817
3	1	152.14	2359.68	66.0234
3	1	138.3	3589.46	108.149
3	1	173.03	7072.73	87.8381
3	1	160.28	8619.1	134.359
3	1	151.88	7152.09	156.81
3	1	161.78	4736.62	88.8006
3	1	128.3	3135.22	123.483
3	1	117.1	1969.68	117.383
3	1	152.42	4211.77	81.4026
3	1	153.1	4258.22	108.934
3	1	155.8	3584.82	94.3622
3	1	150.3	5709.6	124.691
3	1	165.48	6096.18	85.765
3	1	156.82	2951.79	83.8337
3	1	121.2	3694.24	104.475
3	1	138.16	9175.41	201.924
3	1	200.05	15020.5	141.435
1	2	203	3228.58	49.42
1	2	229	6246.03	53.32
1	2	267	9606.84	52.88
1	2	247.24	6646.32	52.59
1	2	146.1	1243	46.92
1	2	240	7703.97	59.88
1	2	215	5494.35	55.07
1	2	178	3877.14	75.92
1	2	272.36	15356.8	69.78
1	2	173.5	3026.59	65.87
1	2	158.16	3475.59	96.06
1	2	169.64	3855.01	67.21
1	2	184.65	5011.58	66.62
1	2	225.14	8495.8	76.48
1	2	200.86	2910.52	38.83
1	2	166.53	3461.37	80.31
1	2	154.4	2713.79	77.51
1	2	240.8	8748.87	65.34
1	2	278.3	13961.5	69.13
1	2	212.32	5379.98	58.56
1	2	168	3788.55	73.95
1	2	160.02	2774.86	58.22
1	2	187.85	4751.85	74.2
1	2	151.5	3017.98	83.67
1	2	151.19	2347.38	67.38
1	2	238.24	7693.84	53.51
1	2	160.16	2342.97	63.95
1	2	158.14	2874.44	71.81
1	2	259.42	13398	69.73
1	2	255.83	11522.7	82.65
1	2	190.96	6121.68	72.22
1	2	252.54	10257	61.9
1	2	221.32	10272.3	86.14
1	2	216.46	7090.42	67.77
1	2	161.84	1585.89	40.3
1	2	154.58	1168.29	35.4
1	2	171.82	1916.67	43.09
1	2	152.4	1042.9	35.64
1	2	239.68	9978.06	73.16
1	2	230.76	10264	85.78
1	2	181.38	4893	57.32
1	2	210	3617.9	38.71
1	2	210.34	6383	58.9
1	2	154.48	3133.81	70.66
1	2	212.16	4926.86	50.92
1	2	240.4	12710.1	83.77
1	2	142.76	2647.44	82.68
1	2	261.04	12670.8	55.39
1	2	168.76	2225.29	51.13
1	2	148.84	2021.91	62.99
1	2	246.26	15900.9	95.75
1	2	168.92	2520	50.26
1	2	133.24	2389.44	102.73
1	2	230.5	9194.45	73.83
1	2	236.3	10071.6	80.46
1	2	186.82	5719.35	84.73
2	2	156.84	1935.83	57.9244
2	2	177.09	2348.79	51.2835
2	2	139.62	783.568	29.3032
2	2	215.65	6278.2	60.4778
2	2	211.78	7412.63	71.6888
2	2	181.29	3734.28	55.4541
2	2	178.68	2846.86	45.2313
2	2	166.2	3621.3	74.8976
2	2	161.93	3468	85.7567
2	2	191.34	4810.51	68.4965
2	2	156.52	2257.99	60.1009
2	2	167.08	2571.22	63.7072
2	2	150.76	2262.11	68.4245
2	2	153.4	2321.23	74.4223
2	2	154.22	2276.83	66.3027
2	2	149.12	3382.4	87.5589
2	2	167.14	2059.73	46.3382
2	2	169.58	3072.48	70.9087
2	2	158.05	2887.53	74.6711
2	2	141.89	2442.08	75.0255
2	2	173.62	2870.46	56.4384
2	2	157.11	2290.65	61.8928
2	2	156.24	2848.7	81.9061
2	2	143.88	1836	62.5128
2	2	146.6	2227.98	70.8193
2	2	151.16	1740.5	49.5023
2	2	182.4	3950.32	66.0809
2	2	180.98	4441.41	74.5203
2	2	180.16	2213.63	51.6962
2	2	210	2613.64	30.4549
2	2	209.34	4413.6	40.6558
2	2	178.48	3304.56	61.6063
2	2	206	3529.7	38.1754
2	2	164.46	2850.93	59.5433
2	2	198.1	3985.61	46.0552
2	2	224	8095.18	64.2067
2	2	275.12	16353.9	75.1041
2	2	266	6831.51	34.5096
2	2	134.4	1712	80.3756
2	2	183.05	4561.7	69.6018
2	2	164.32	2303.25	64.2648
2	2	170.72	3818.17	84.3794
2	2	172.74	2094.86	50.4177
2	2	154.34	2280	77.4983
2	2	167.96	2548.52	57.7503
2	2	171.32	2310	60.8055
3	2	217.47	6006	67.4225
3	2	147.96	2009.54	50.7589
3	2	128.08	1043.82	47.3819
3	2	217.51	8516.02	74.0845
3	2	197.64	4868.31	67.8983
3	2	138.34	971.429	46.5244
3	2	141.69	1665.53	52.1129
3	2	123.44	476	33.0097
3	2	203.76	4416.24	54.2002
3	2	227.42	8959.4	72.7342
3	2	197.59	9938.43	89.1339
3	2	165.44	4838.44	79.3056
3	2	185.3	4751.65	75.1487
3	2	133.2	1970.43	69.4548
3	2	201.69	7852.17	92.7934
3	2	178.82	2848.54	50.2742
3	2	204.58	6478.37	81.1826
3	2	213.78	7265.75	87.1403
3	2	231.46	9037.08	77.4519
3	2	239.34	8932.55	64.8838
3	2	194.94	8199.26	99.4573
3	2	192.55	3350.78	57.8019
3	2	205.3	6671.31	74.6231
3	2	230.72	9165.64	75.4622
3	2	206	11654.2	107.293
3	2	224.73	7645.71	72.6296
3	2	196.28	10227	109.861
3	2	146.58	2058.38	66.0796
3	2	148.81	3893.26	96.9438
3	2	218.94	9474.92	95.8127
3	2	212.54	9721.26	94.1071
3	2	242.02	11259.6	81.1793
3	2	210	6507.95	73.8784
3	2	211.81	10910.1	107.701
3	2	218.28	9031.94	89.8164
3	2	231.48	4749.53	36.5827
3	2	221.43	5598.38	52.7403
3	2	202.96	3937.22	58.0711
3	2	216.42	11523.7	108.602
3	2	184.92	4418.45	64.2216
3	2	180.27	7515.82	105.072
3	2	199.56	6606.97	81.0373
3	2	177.68	3601.17	58.8907
3	2	199.9	5829.03	78.675
3	2	179.82	5801.4	98.7977
3	2	249.01	14322.7	106.094
3	2	197.8	8616.25	105.256
3	2	194.84	7385.14	97.8424
1	3	148.8	2171.4	72.84
1	3	150.61	968.17	35.7
1	3	134.34	1118.79	53.71
1	3	105.05	206	26.61
1	3	116.36	454	42.59
1	3	128.89	942.76	63.23
1	3	125.52	659.33	44.34
1	3	143.06	784.83	45.52
1	3	140.06	1117.78	42.4
1	3	139.22	887.89	45.46
1	3	125.08	537.42	31.5
1	3	143.36	781.38	31.21
1	3	148.54	1709.37	57.81
1	3	115.14	924.66	76.29
1	3	124.85	1066.62	67.25
1	3	149.5	1250.92	40.99
1	3	137.35	1086.74	53.14
1	3	129.32	1162.07	59.11
1	3	135.04	1035.05	47.35
1	3	132.46	571.32	30.52
1	3	123.7	721.02	44.81
1	3	120.28	593.82	38.31
1	3	137.64	1024.24	52.74
1	3	132.13	755.63	34.84
1	3	147.56	1918.74	70
1	3	167.5	2569.46	64.22
1	3	138.88	997.21	44.7
1	3	156.4	1654.15	48.28
1	3	135.52	1302.96	53.18
1	3	113.54	643.51	53.31
1	3	148.76	2128	66.35
1	3	146.56	1699.48	51.5
1	3	136.66	1161.84	61.83
1	3	128	794.13	40.17
1	3	130.54	944.7	48.57
1	3	128.54	441	29.48
1	3	136.76	1146.68	50.85
1	3	122.26	771.63	43.57
1	3	146.65	1062.65	37.99
1	3	123.04	705.6	54.07
1	3	123.54	632.04	46.3
1	3	126.56	806	52.71
1	3	113.86	670.49	57.8
1	3	114.34	451	39.08
1	3	137.9	814.54	30.19
1	3	117.6	463.47	37.11
1	3	127.64	729.72	45.02
1	3	129.33	363.57	21.29
1	3	162.94	1868.07	53.4
1	3	121.6	274.67	22.11
1	3	153.22	1231.33	40.5
1	3	137.56	797.54	38.87
1	3	126.71	721.71	36.94
1	3	138.11	620.28	27.65
1	3	126.1	554.67	39.65
1	3	131.95	722.4	42.1
1	3	105.56	376.38	36.26
1	3	109.12	210	25.96
1	3	113.4	357	34.76
1	3	135.23	667.65	37.76
2	3	108.08	398.75	40.69
2	3	111.69	278.18	30.24
2	3	119.3	580.77	44.13
2	3	117.62	352.63	31.21
2	3	133	744.35	37.69
2	3	136.55	806.56	38.98
2	3	126.34	550	36.18
2	3	133.71	974.95	48.77
2	3	138.78	1107.14	51.11
2	3	138.72	644.22	33.21
2	3	121.78	597.75	34.12
2	3	130.18	552.55	31.5
2	3	133.58	1051.64	55.03
2	3	130.66	761.81	39.84
2	3	136.38	803.86	39.99
2	3	126.29	725.83	44.04
2	3	130.02	824.5	52.89
2	3	128.3	631.01	39.86
2	3	117.27	758.97	58.7
2	3	127	745.19	47.65
2	3	125.4	486.82	31.45
2	3	117.92	471.8	32.16
2	3	149.24	584.28	27.69
2	3	150.26	881.3	37.94
2	3	123.26	550.98	31.47
2	3	111.83	558.96	44.72
2	3	136.27	793.01	33.87
2	3	131.22	762.07	49.78
2	3	126.8	599.67	38.27
2	3	125.2	853.8	53.33
2	3	134.34	1048.56	57.17
2	3	124.08	742.71	46.16
2	3	124.33	570.91	33.04
2	3	115.78	721.2	62.07
2	3	132.64	677.35	40.76
2	3	150.95	700.95	29.97
2	3	130.3	645.3	37.37
2	3	129.06	712.68	42.98
2	3	124.5	800.36	52.93
2	3	132.48	867.43	50.79
2	3	127.14	754	39.21
2	3	134.76	687.7	38.99
2	3	138.7	897.13	41.38
2	3	118.74	511.73	41.44
2	3	135.01	651.29	35.63
2	3	138.76	1298.27	60.08
2	3	143.46	1084.29	46.4
2	3	135.5	849.29	42.79
2	3	131.94	926.77	46.29
2	3	121.92	346.67	24.38
3	3	136.01	1077.68	48.1321
3	3	137.1	1553.44	63.0711
3	3	133.04	1085	49.2287
3	3	159.24	2638.12	113.614
3	3	130.28	1462.59	71.1028
3	3	129.16	729.063	37.6388
3	3	129.45	945.149	52.3338
3	3	125.34	866.504	44.4589
3	3	120.46	748.031	59.0395
3	3	135.79	696.938	37.5101
3	3	131.98	635.345	31.0987
3	3	128.71	586.881	35.2693
3	3	132.32	861.409	42.9631
3	3	116.44	648.81	44.3176
3	3	135.66	1231.92	51.9579
3	3	135.46	1219.53	50.6241
3	3	120.46	616.311	38.5918
3	3	129.94	1017.26	55.0166
3	3	130.4	603.673	33.3153
3	3	112.98	529.068	48.1847
3	3	136.52	720	47.7454
3	3	126.15	611.598	44.0633
3	3	131.75	697.57	32.982
3	3	133.58	606.388	36.2889
3	3	116.85	552.537	50.972
3	3	112.76	633.698	57.9248
3	3	119.68	382.8	34.8952
3	3	124.81	437.462	31.1139
3	3	115.24	729.24	60.8715
3	3	121.3	1030	65.8147
3	3	131.02	1212.67	57.3094
3	3	126.3	1050.31	53.0191
3	3	136.44	1326.27	53.4357
3	3	129.06	694.847	43.3467
3	3	115.78	781.418	56.1364
3	3	130.92	696.033	44.0527
3	3	124.23	733.42	48.4745
3	3	117.96	486.283	45.6604
3	3	134.16	612.535	38.5
3	3	147.68	2662.02	78.8047
3	3	128.46	1541	76.3249
3	3	145.78	2227.8	70.9489
3	3	146.58	2834.69	88.584
3	3	141.42	2288	87.4618
3	3	140.66	1847.76	68.3092
3	3	136.36	2298.72	82.097
3	3	138.16	1563.39	65.0327
3	3	133.91	1492.71	65.1552
3	3	141.11	1883.38	75.486
3	3	121.9	1238.82	77.4265
3	3	136.16	1113	56.1837
3	3	132.91	1023.39	63.172

## Sheet: Egg size
Sections (1-Zigui;2-Wanzhou; 3-Mudong)	Species (1-P. fulvidraco; 2-P. vachelli; 3-P. nitidus)	Egg diameter (mm)
1	1	2.07466
1	1	2.05282
1	1	2.02995
1	1	2.02859
1	1	2.01762
1	1	2.01038
1	1	2.00359
1	1	1.99416
1	1	1.9897
1	1	1.98113
1	1	1.97822
1	1	1.9775
1	1	1.97404
1	1	1.97364
1	1	1.97277
1	1	1.97255
1	1	1.97215
1	1	1.97177
1	1	1.97029
1	1	1.96534
1	1	1.96279
1	1	1.96114
1	1	1.96034
1	1	1.95705
1	1	1.95375
1	1	1.9534
1	1	1.95325
1	1	1.95172
1	1	1.95164
1	1	1.95109
1	1	1.94949
1	1	1.94886
1	1	1.94563
1	1	1.94343
1	1	1.94297
1	1	1.94169
1	1	1.9413
1	1	1.94112
1	1	1.94072
1	1	1.93608
1	1	1.93518
1	1	1.93502
1	1	1.93373
1	1	1.9334
1	1	1.93174
1	1	1.93171
1	1	1.92771
1	1	1.92624
1	1	1.92529
1	1	1.92436
1	1	1.92299
1	1	1.92202
1	1	1.92138
1	1	1.91996
1	1	1.91954
1	1	1.91919
1	1	1.9187
1	1	1.91839
1	1	1.9179
1	1	1.91654
1	1	1.91583
1	1	1.91567
1	1	1.91531
1	1	1.91475
1	1	1.91441
1	1	1.91282
1	1	1.9127
1	1	1.91173
1	1	1.91099
1	1	1.91002
1	1	1.90949
1	1	1.90931
1	1	1.90883
1	1	1.90786
1	1	1.90722
1	1	1.90557
1	1	1.90542
1	1	1.90501
1	1	1.90415
1	1	1.90391
1	1	1.90363
1	1	1.90358
1	1	1.90329
1	1	1.90206
1	1	1.90197
1	1	1.90124
1	1	1.90077
1	1	1.89999
1	1	1.89971
1	1	1.89962
1	1	1.89901
1	1	1.89882
1	1	1.8987
1	1	1.8986
1	1	1.89841
1	1	1.89811
1	1	1.89797
1	1	1.89787
1	1	1.8978
1	1	1.89734
1	1	1.89707
1	1	1.89668
1	1	1.89663
1	1	1.89529
1	1	1.89464
1	1	1.89452
1	1	1.89443
1	1	1.89395
1	1	1.89339
1	1	1.89272
1	1	1.89247
1	1	1.89226
1	1	1.89173
1	1	1.89121
1	1	1.89107
1	1	1.89106
1	1	1.89097
1	1	1.89028
1	1	1.88976
1	1	1.88853
1	1	1.88831
1	1	1.88827
1	1	1.88657
1	1	1.88641
1	1	1.88612
1	1	1.88598
1	1	1.88534
1	1	1.88485
1	1	1.88409
1	1	1.88406
1	1	1.88402
1	1	1.88345
1	1	1.88325
1	1	1.88308
1	1	1.88306
1	1	1.88294
1	1	1.88234
1	1	1.88142
1	1	1.88092
1	1	1.88082
1	1	1.88074
1	1	1.8805
1	1	1.87995
1	1	1.87912
1	1	1.8776
1	1	1.87756
1	1	1.87733
1	1	1.87715
1	1	1.87628
1	1	1.87607
1	1	1.87572
1	1	1.87561
1	1	1.87544
1	1	1.87483
1	1	1.87483
1	1	1.87436
1	1	1.87323
1	1	1.87318
1	1	1.8729
1	1	1.87235
1	1	1.8713
1	1	1.87124
1	1	1.87122
1	1	1.87107
1	1	1.87103
1	1	1.87102
1	1	1.87097
1	1	1.87081
1	1	1.8706
1	1	1.86996
1	1	1.86914
1	1	1.86881
1	1	1.86797
1	1	1.86773
1	1	1.86668
1	1	1.86609
1	1	1.86578
1	1	1.86576
1	1	1.86548
1	1	1.86514
1	1	1.86503
1	1	1.86482
1	1	1.86451
1	1	1.86422
1	1	1.8638
1	1	1.8625
1	1	1.86226
1	1	1.86214
1	1	1.86194
1	1	1.86147
1	1	1.86043
1	1	1.8602
1	1	1.86014
1	1	1.85979
1	1	1.85953
1	1	1.85898
1	1	1.85868
1	1	1.85857
1	1	1.85792
1	1	1.85709
1	1	1.85683
1	1	1.8567
1	1	1.85616
1	1	1.85604
1	1	1.8558
1	1	1.85495
1	1	1.85466
1	1	1.85461
1	1	1.85439
1	1	1.85364
1	1	1.85349
1	1	1.85262
1	1	1.85257
1	1	1.85238
1	1	1.85168
1	1	1.8516
1	1	1.85158
1	1	1.85136
1	1	1.85058
1	1	1.85051
1	1	1.85009
1	1	1.84997
1	1	1.84916
1	1	1.8487
1	1	1.8487
1	1	1.84829
1	1	1.84798
1	1	1.84795
1	1	1.84775
1	1	1.84764
1	1	1.84746
1	1	1.84639
1	1	1.84631
1	1	1.84591
1	1	1.84525
1	1	1.84501
1	1	1.8445
1	1	1.84416
1	1	1.84406
1	1	1.84377
1	1	1.84357
1	1	1.84306
1	1	1.84234
1	1	1.84227
1	1	1.84221
1	1	1.84192
1	1	1.84149
1	1	1.84146
1	1	1.84145
1	1	1.83989
1	1	1.83971
1	1	1.83905
1	1	1.83866
1	1	1.83793
1	1	1.83763
1	1	1.83744
1	1	1.83731
1	1	1.8373
1	1	1.83685
1	1	1.83657
1	1	1.83615
1	1	1.83609
1	1	1.83608
1	1	1.83561
1	1	1.83492
1	1	1.83484
1	1	1.83469
1	1	1.83464
1	1	1.83435
1	1	1.83404
1	1	1.83358
1	1	1.83308
1	1	1.83283
1	1	1.83156
1	1	1.83149
1	1	1.83113
1	1	1.83104
1	1	1.83007
1	1	1.82996
1	1	1.8295
1	1	1.82945
1	1	1.82919
1	1	1.82852
1	1	1.82841
1	1	1.82817
1	1	1.82814
1	1	1.82732
1	1	1.82598
1	1	1.82584
1	1	1.82563
1	1	1.82528
1	1	1.82512
1	1	1.82404
1	1	1.82363
1	1	1.82356
1	1	1.8231
1	1	1.82308
1	1	1.82304
1	1	1.82294
1	1	1.82276
1	1	1.82273
1	1	1.8226
1	1	1.8225
1	1	1.82032
1	1	1.82024
1	1	1.8201
1	1	1.8197
1	1	1.81917
1	1	1.81902
1	1	1.81841
1	1	1.81813
1	1	1.81751
1	1	1.81701
1	1	1.81693
1	1	1.81686
1	1	1.81684
1	1	1.81638
1	1	1.81632
1	1	1.81519
1	1	1.81443
1	1	1.81394
1	1	1.81331
1	1	1.81297
1	1	1.81261
1	1	1.81247
1	1	1.81247
1	1	1.81144
1	1	1.81122
1	1	1.81104
1	1	1.8109
1	1	1.81065
1	1	1.81059
1	1	1.81048
1	1	1.81032
1	1	1.80938
1	1	1.80874
1	1	1.80859
1	1	1.80822
1	1	1.808
1	1	1.808
1	1	1.80746
1	1	1.80722
1	1	1.80716
1	1	1.80691
1	1	1.8064
1	1	1.80606
1	1	1.806
1	1	1.8055
1	1	1.80522
1	1	1.80497
1	1	1.804
1	1	1.80318
1	1	1.80316
1	1	1.80309
1	1	1.80265
1	1	1.80218
1	1	1.8012
1	1	1.80117
1	1	1.80116
1	1	1.80116
1	1	1.80083
1	1	1.80076
1	1	1.80071
1	1	1.80068
1	1	1.79974
1	1	1.79951
1	1	1.79914
1	1	1.79891
1	1	1.79828
1	1	1.79803
1	1	1.79799
1	1	1.79635
1	1	1.79559
1	1	1.79521
1	1	1.79495
1	1	1.79493
1	1	1.79426
1	1	1.79403
1	1	1.7936
1	1	1.79327
1	1	1.79287
1	1	1.79285
1	1	1.79172
1	1	1.79167
1	1	1.79157
1	1	1.79132
1	1	1.79127
1	1	1.7905
1	1	1.79031
1	1	1.78953
1	1	1.78952
1	1	1.78888
1	1	1.78886
1	1	1.7887
1	1	1.78831
1	1	1.7883
1	1	1.78828
1	1	1.78812
1	1	1.78801
1	1	1.78726
1	1	1.787
1	1	1.7863
1	1	1.78588
1	1	1.78443
1	1	1.78409
1	1	1.78405
1	1	1.78381
1	1	1.78243
1	1	1.78236
1	1	1.78234
1	1	1.78228
1	1	1.78227
1	1	1.78207
1	1	1.78136
1	1	1.78057
1	1	1.78032
1	1	1.7803
1	1	1.77963
1	1	1.7785
1	1	1.77847
1	1	1.77794
1	1	1.77771
1	1	1.77741
1	1	1.77728
1	1	1.77712
1	1	1.77695
1	1	1.77661
1	1	1.77655
1	1	1.77622
1	1	1.77589
1	1	1.77565
1	1	1.77416
1	1	1.77387
1	1	1.77323
1	1	1.77195
1	1	1.77153
1	1	1.77118
1	1	1.77113
1	1	1.77089
1	1	1.77085
1	1	1.77077
1	1	1.77063
1	1	1.76941
1	1	1.76927
1	1	1.76908
1	1	1.76886
1	1	1.7688
1	1	1.76877
1	1	1.76802
1	1	1.76766
1	1	1.76738
1	1	1.76734
1	1	1.76598
1	1	1.76563
1	1	1.76488
1	1	1.76462
1	1	1.7645
1	1	1.76402
1	1	1.76331
1	1	1.76317
1	1	1.76296
1	1	1.76295
1	1	1.76272
1	1	1.76173
1	1	1.76136
1	1	1.76043
1	1	1.76021
1	1	1.75924
1	1	1.75903
1	1	1.75903
1	1	1.75867
1	1	1.75785
1	1	1.75766
1	1	1.75757
1	1	1.75742
1	1	1.75701
1	1	1.75698
1	1	1.75693
1	1	1.7569
1	1	1.75636
1	1	1.75611
1	1	1.75498
1	1	1.75371
1	1	1.7533
1	1	1.75305
1	1	1.75289
1	1	1.75287
1	1	1.75283
1	1	1.75182
1	1	1.75164
1	1	1.75129
1	1	1.75012
1	1	1.74993
1	1	1.74982
1	1	1.74963
1	1	1.74958
1	1	1.74955
1	1	1.74916
1	1	1.74808
1	1	1.74805
1	1	1.74797
1	1	1.74678
1	1	1.74655
1	1	1.74623
1	1	1.74615
1	1	1.74575
1	1	1.74569
1	1	1.74522
1	1	1.74498
1	1	1.74483
1	1	1.74476
1	1	1.74412
1	1	1.74405
1	1	1.74395
1	1	1.74332
1	1	1.74267
1	1	1.74249
1	1	1.74175
1	1	1.7415
1	1	1.74087
1	1	1.73986
1	1	1.73973
1	1	1.73935
1	1	1.73932
1	1	1.73931
1	1	1.73842
1	1	1.73786
1	1	1.73764
1	1	1.73609
1	1	1.73582
1	1	1.73574
1	1	1.73553
1	1	1.73488
1	1	1.73306
1	1	1.73285
1	1	1.73201
1	1	1.7319
1	1	1.73155
1	1	1.73079
1	1	1.7306
1	1	1.72961
1	1	1.72956
1	1	1.72949
1	1	1.72902
1	1	1.72898
1	1	1.72893
1	1	1.72718
1	1	1.72685
1	1	1.72629
1	1	1.72619
1	1	1.72613
1	1	1.72581
1	1	1.72446
1	1	1.72392
1	1	1.72314
1	1	1.72289
1	1	1.72276
1	1	1.7224
1	1	1.72194
1	1	1.72162
1	1	1.72017
1	1	1.71998
1	1	1.71972
1	1	1.71787
1	1	1.71688
1	1	1.71683
1	1	1.71666
1	1	1.71481
1	1	1.71474
1	1	1.71254
1	1	1.7123
1	1	1.71117
1	1	1.70971
1	1	1.70935
1	1	1.70924
1	1	1.70791
1	1	1.70746
1	1	1.70661
1	1	1.70542
1	1	1.70513
1	1	1.70484
1	1	1.70348
1	1	1.70323
1	1	1.70302
1	1	1.70279
1	1	1.70266
1	1	1.70265
1	1	1.70257
1	1	1.70252
1	1	1.7022
1	1	1.70071
1	1	1.69997
1	1	1.69995
1	1	1.69939
1	1	1.69906
1	1	1.69832
1	1	1.69774
1	1	1.69772
1	1	1.69607
1	1	1.69541
1	1	1.69507
1	1	1.69506
1	1	1.6935
1	1	1.69236
1	1	1.69188
1	1	1.69171
1	1	1.69119
1	1	1.68994
1	1	1.68953
1	1	1.68933
1	1	1.68615
1	1	1.68523
1	1	1.68408
1	1	1.68263
1	1	1.68201
1	1	1.68127
1	1	1.6812
1	1	1.68111
1	1	1.68008
1	1	1.67935
1	1	1.67772
1	1	1.6777
1	1	1.6771
1	1	1.67561
1	1	1.6752
1	1	1.67299
1	1	1.67098
1	1	1.66904
1	1	1.66825
1	1	1.66764
1	1	1.66688
1	1	1.66584
1	1	1.66565
1	1	1.66487
1	1	1.66467
1	1	1.66224
1	1	1.66192
1	1	1.66136
1	1	1.66092
1	1	1.66087
1	1	1.66068
1	1	1.65997
1	1	1.65972
1	1	1.65885
1	1	1.65804
1	1	1.65717
1	1	1.65686
1	1	1.65663
1	1	1.65602
1	1	1.65556
1	1	1.65529
1	1	1.65482
1	1	1.65288
1	1	1.65146
1	1	1.65037
1	1	1.65007
1	1	1.64788
1	1	1.64596
1	1	1.6452
1	1	1.64491
1	1	1.64423
1	1	1.64199
1	1	1.64197
1	1	1.64173
1	1	1.64028
1	1	1.63927
1	1	1.63891
1	1	1.63725
1	1	1.63631
1	1	1.63612
1	1	1.63575
1	1	1.63403
1	1	1.6331
1	1	1.63302
1	1	1.63205
1	1	1.63193
1	1	1.63117
1	1	1.63109
1	1	1.63089
1	1	1.62912
1	1	1.62846
1	1	1.62809
1	1	1.62791
1	1	1.62728
1	1	1.62727
1	1	1.6271
1	1	1.62679
1	1	1.62647
1	1	1.62538
1	1	1.62399
1	1	1.62352
1	1	1.62338
1	1	1.62185
1	1	1.62054
1	1	1.61995
1	1	1.6198
1	1	1.61961
1	1	1.61684
1	1	1.61624
1	1	1.61515
1	1	1.61482
1	1	1.61475
1	1	1.61313
1	1	1.61267
1	1	1.61248
1	1	1.61167
1	1	1.61105
1	1	1.60936
1	1	1.60826
1	1	1.60727
1	1	1.60713
1	1	1.60568
1	1	1.60398
1	1	1.60337
1	1	1.60276
1	1	1.60182
1	1	1.60181
1	1	1.60059
1	1	1.60044
1	1	1.60031
1	1	1.59959
1	1	1.59881
1	1	1.59794
1	1	1.59714
1	1	1.59567
1	1	1.59475
1	1	1.59216
1	1	1.59212
1	1	1.59124
1	1	1.5911
1	1	1.59047
1	1	1.59009
1	1	1.58951
1	1	1.58943
1	1	1.58941
1	1	1.58903
1	1	1.58859
1	1	1.58821
1	1	1.5873
1	1	1.58596
1	1	1.58523
1	1	1.5847
1	1	1.58374
1	1	1.58226
1	1	1.58002
1	1	1.57984
1	1	1.57982
1	1	1.5795
1	1	1.57889
1	1	1.57771
1	1	1.57767
1	1	1.57743
1	1	1.57543
1	1	1.57383
1	1	1.57363
1	1	1.57334
1	1	1.57299
1	1	1.57258
1	1	1.57229
1	1	1.57138
1	1	1.5703
1	1	1.56915
1	1	1.56901
1	1	1.56885
1	1	1.56863
1	1	1.56794
1	1	1.5674
1	1	1.5666
1	1	1.56474
1	1	1.56457
1	1	1.56426
1	1	1.56406
1	1	1.56344
1	1	1.56289
1	1	1.56269
1	1	1.56237
1	1	1.56227
1	1	1.56174
1	1	1.56142
1	1	1.56086
1	1	1.56086
1	1	1.56048
1	1	1.55987
1	1	1.55976
1	1	1.55925
1	1	1.55899
1	1	1.55733
1	1	1.55729
1	1	1.55629
1	1	1.55523
1	1	1.55416
1	1	1.55288
1	1	1.55246
1	1	1.55206
1	1	1.55185
1	1	1.55045
1	1	1.54945
1	1	1.5483
1	1	1.54813
1	1	1.54777
1	1	1.5471
1	1	1.54584
1	1	1.54541
1	1	1.54313
1	1	1.54296
1	1	1.5412
1	1	1.54099
1	1	1.53985
1	1	1.53816
1	1	1.53752
1	1	1.53652
1	1	1.53641
1	1	1.53525
1	1	1.53378
1	1	1.53291
1	1	1.53269
1	1	1.53166
1	1	1.53147
1	1	1.53082
1	1	1.52933
1	1	1.52869
1	1	1.52772
1	1	1.52675
1	1	1.52651
1	1	1.52493
1	1	1.52489
1	1	1.52408
1	1	1.52149
1	1	1.52138
1	1	1.52091
1	1	1.52075
1	1	1.51993
1	1	1.51977
1	1	1.51972
1	1	1.51723
1	1	1.51686
1	1	1.5166
1	1	1.51639
1	1	1.51521
1	1	1.51407
1	1	1.51329
1	1	1.51095
1	1	1.51041
1	1	1.51018
1	1	1.50965
1	1	1.50944
1	1	1.50837
1	1	1.50754
1	1	1.50682
1	1	1.50636
1	1	1.5057
1	1	1.50408
1	1	1.50378
1	1	1.50298
1	1	1.50295
1	1	1.50069
1	1	1.50051
1	1	1.49999
1	1	1.49969
1	1	1.49879
1	1	1.49718
1	1	1.49703
1	1	1.49614
1	1	1.49527
1	1	1.49514
1	1	1.494
1	1	1.49352
1	1	1.49241
1	1	1.49237
1	1	1.49192
1	1	1.48987
1	1	1.48859
1	1	1.48798
1	1	1.48708
1	1	1.48685
1	1	1.48611
1	1	1.48527
1	1	1.48309
1	1	1.48278
1	1	1.48253
1	1	1.48212
1	1	1.48181
1	1	1.48076
1	1	1.47968
1	1	1.47902
1	1	1.47867
1	1	1.47665
1	1	1.47599
1	1	1.47563
1	1	1.47384
1	1	1.47359
1	1	1.47211
1	1	1.4707
1	1	1.46794
1	1	1.46657
1	1	1.46555
1	1	1.4608
1	1	1.4604
1	1	1.45881
1	1	1.45799
1	1	1.45776
1	1	1.45775
1	1	1.45754
1	1	1.45579
1	1	1.45545
1	1	1.45373
1	1	1.45246
1	1	1.44998
1	1	1.44984
1	1	1.44657
1	1	1.44575
1	1	1.44432
1	1	1.44318
1	1	1.44303
1	1	1.44167
1	1	1.43979
1	1	1.4382
1	1	1.43787
1	1	1.43784
1	1	1.43734
1	1	1.43533
1	1	1.43492
1	1	1.43475
1	1	1.43273
1	1	1.43176
1	1	1.43048
1	1	1.43037
1	1	1.42746
1	1	1.42609
1	1	1.4256
1	1	1.42498
1	1	1.42491
1	1	1.42424
1	1	1.42355
1	1	1.42354
1	1	1.42275
1	1	1.42073
1	1	1.42048
1	1	1.41494
1	1	1.41488
1	1	1.41482
1	1	1.41432
1	1	1.41387
1	1	1.4134
1	1	1.4134
1	1	1.4126
1	1	1.40766
1	1	1.40588
1	1	1.40543
1	1	1.40509
1	1	1.40426
1	1	1.40173
1	1	1.4004
3	1	2.23784
3	1	2.17401
3	1	2.1632
3	1	2.12137
3	1	2.0595
3	1	2.04955
3	1	2.03112
3	1	2.0283
3	1	2.00969
3	1	2.0078
3	1	1.99592
3	1	1.98377
3	1	1.98037
3	1	1.97057
3	1	1.95384
3	1	1.9387
3	1	1.93603
3	1	1.92237
3	1	1.91953
3	1	1.9174
3	1	1.91139
3	1	1.90813
3	1	1.89824
3	1	1.88984
3	1	1.88807
3	1	1.88516
3	1	1.8775
3	1	1.87377
3	1	1.8707
3	1	1.86699
3	1	1.86596
3	1	1.86472
3	1	1.86357
3	1	1.86301
3	1	1.86286
3	1	1.85637
3	1	1.85279
3	1	1.85275
3	1	1.85267
3	1	1.85217
3	1	1.85208
3	1	1.8464
3	1	1.84394
3	1	1.843
3	1	1.84211
3	1	1.84013
3	1	1.83987
3	1	1.83595
3	1	1.83483
3	1	1.83233
3	1	1.83222
3	1	1.83167
3	1	1.83069
3	1	1.82781
3	1	1.82713
3	1	1.82692
3	1	1.82679
3	1	1.82671
3	1	1.82509
3	1	1.82428
3	1	1.8225
3	1	1.82196
3	1	1.82119
3	1	1.82052
3	1	1.82029
3	1	1.81911
3	1	1.81856
3	1	1.81787
3	1	1.81682
3	1	1.81638
3	1	1.81475
3	1	1.81329
3	1	1.81322
3	1	1.81153
3	1	1.80953
3	1	1.80785
3	1	1.8064
3	1	1.80633
3	1	1.80631
3	1	1.806
3	1	1.80524
3	1	1.80435
3	1	1.80375
3	1	1.80362
3	1	1.80269
3	1	1.80236
3	1	1.80235
3	1	1.80183
3	1	1.80174
3	1	1.80164
3	1	1.80068
3	1	1.80002
3	1	1.79677
3	1	1.79624
3	1	1.7955
3	1	1.79492
3	1	1.79448
3	1	1.79442
3	1	1.79353
3	1	1.79333
3	1	1.7919
3	1	1.79169
3	1	1.79123
3	1	1.79107
3	1	1.79008
3	1	1.79005
3	1	1.78966
3	1	1.78945
3	1	1.78927
3	1	1.78852
3	1	1.78769
3	1	1.78757
3	1	1.7863
3	1	1.786
3	1	1.786
3	1	1.78549
3	1	1.78464
3	1	1.78443
3	1	1.78353
3	1	1.78285
3	1	1.78215
3	1	1.77956
3	1	1.77852
3	1	1.7773
3	1	1.77717
3	1	1.77671
3	1	1.77537
3	1	1.7752
3	1	1.77498
3	1	1.77468
3	1	1.77256
3	1	1.77151
3	1	1.77014
3	1	1.76978
3	1	1.76781
3	1	1.76604
3	1	1.76524
3	1	1.76519
3	1	1.76483
3	1	1.76343
3	1	1.76322
3	1	1.76195
3	1	1.76155
3	1	1.76151
3	1	1.76061
3	1	1.76026
3	1	1.75959
3	1	1.75885
3	1	1.75819
3	1	1.75647
3	1	1.75618
3	1	1.75618
3	1	1.75571
3	1	1.75568
3	1	1.75446
3	1	1.75405
3	1	1.75363
3	1	1.75314
3	1	1.75295
3	1	1.75286
3	1	1.75207
3	1	1.75016
3	1	1.74966
3	1	1.74938
3	1	1.74828
3	1	1.74812
3	1	1.7478
3	1	1.74691
3	1	1.74639
3	1	1.7461
3	1	1.74553
3	1	1.74448
3	1	1.74365
3	1	1.74315
3	1	1.7426
3	1	1.74175
3	1	1.74128
3	1	1.74109
3	1	1.74106
3	1	1.74079
3	1	1.74053
3	1	1.73955
3	1	1.73937
3	1	1.73907
3	1	1.73906
3	1	1.737
3	1	1.73682
3	1	1.7365
3	1	1.73559
3	1	1.73475
3	1	1.73412
3	1	1.7338
3	1	1.73351
3	1	1.73228
3	1	1.73167
3	1	1.7309
3	1	1.73045
3	1	1.72984
3	1	1.72966
3	1	1.72922
3	1	1.72871
3	1	1.72864
3	1	1.72751
3	1	1.7264
3	1	1.72555
3	1	1.72496
3	1	1.72423
3	1	1.72418
3	1	1.72347
3	1	1.72306
3	1	1.7215
3	1	1.72099
3	1	1.72072
3	1	1.72066
3	1	1.72044
3	1	1.72004
3	1	1.7191
3	1	1.71892
3	1	1.71815
3	1	1.71793
3	1	1.71777
3	1	1.71776
3	1	1.71755
3	1	1.71627
3	1	1.71598
3	1	1.71541
3	1	1.71476
3	1	1.71467
3	1	1.71461
3	1	1.71437
3	1	1.7134
3	1	1.71333
3	1	1.71311
3	1	1.71282
3	1	1.71131
3	1	1.71125
3	1	1.7107
3	1	1.70973
3	1	1.70917
3	1	1.70913
3	1	1.70886
3	1	1.70854
3	1	1.70826
3	1	1.70822
3	1	1.70805
3	1	1.70759
3	1	1.70722
3	1	1.7066
3	1	1.70621
3	1	1.70592
3	1	1.70541
3	1	1.70476
3	1	1.70334
3	1	1.70327
3	1	1.70187
3	1	1.70067
3	1	1.69971
3	1	1.69953
3	1	1.69946
3	1	1.69878
3	1	1.69805
3	1	1.69757
3	1	1.69717
3	1	1.69714
3	1	1.69621
3	1	1.6959
3	1	1.69565
3	1	1.69464
3	1	1.69451
3	1	1.69445
3	1	1.69397
3	1	1.69345
3	1	1.69301
3	1	1.69301
3	1	1.69293
3	1	1.69282
3	1	1.69211
3	1	1.69207
3	1	1.69171
3	1	1.69111
3	1	1.69069
3	1	1.69015
3	1	1.68992
3	1	1.68956
3	1	1.68918
3	1	1.68894
3	1	1.68871
3	1	1.68838
3	1	1.68825
3	1	1.68819
3	1	1.68819
3	1	1.68605
3	1	1.68579
3	1	1.68513
3	1	1.68367
3	1	1.68361
3	1	1.6836
3	1	1.68274
3	1	1.68194
3	1	1.68177
3	1	1.68122
3	1	1.68071
3	1	1.68034
3	1	1.67992
3	1	1.67969
3	1	1.67853
3	1	1.67847
3	1	1.67844
3	1	1.67774
3	1	1.67705
3	1	1.67677
3	1	1.67655
3	1	1.67641
3	1	1.67565
3	1	1.67423
3	1	1.67417
3	1	1.67358
3	1	1.6732
3	1	1.67314
3	1	1.6721
3	1	1.67035
3	1	1.67007
3	1	1.66972
3	1	1.66945
3	1	1.66841
3	1	1.66811
3	1	1.66767
3	1	1.66755
3	1	1.66744
3	1	1.66738
3	1	1.66714
3	1	1.66654
3	1	1.66636
3	1	1.66625
3	1	1.66623
3	1	1.66598
3	1	1.66535
3	1	1.66532
3	1	1.66506
3	1	1.66502
3	1	1.66434
3	1	1.66398
3	1	1.66204
3	1	1.66179
3	1	1.66175
3	1	1.66138
3	1	1.66112
3	1	1.66083
3	1	1.66027
3	1	1.65997
3	1	1.6585
3	1	1.65805
3	1	1.65785
3	1	1.65752
3	1	1.6569
3	1	1.65682
3	1	1.65626
3	1	1.65593
3	1	1.65585
3	1	1.65538
3	1	1.65487
3	1	1.65468
3	1	1.65454
3	1	1.65322
3	1	1.65298
3	1	1.65219
3	1	1.65106
3	1	1.65102
3	1	1.6507
3	1	1.65058
3	1	1.64961
3	1	1.64954
3	1	1.64938
3	1	1.64905
3	1	1.64859
3	1	1.64772
3	1	1.64714
3	1	1.64657
3	1	1.6464
3	1	1.64509
3	1	1.64508
3	1	1.64459
3	1	1.64419
3	1	1.64415
3	1	1.64391
3	1	1.64306
3	1	1.64279
3	1	1.64242
3	1	1.64205
3	1	1.64197
3	1	1.64179
3	1	1.64159
3	1	1.64145
3	1	1.64142
3	1	1.64068
3	1	1.64062
3	1	1.6406
3	1	1.63963
3	1	1.63948
3	1	1.63895
3	1	1.63828
3	1	1.63819
3	1	1.63792
3	1	1.63633
3	1	1.63604
3	1	1.63576
3	1	1.63491
3	1	1.63482
3	1	1.63386
3	1	1.63377
3	1	1.63314
3	1	1.63218
3	1	1.63206
3	1	1.63189
3	1	1.63178
3	1	1.63177
3	1	1.6313
3	1	1.63091
3	1	1.6309
3	1	1.62878
3	1	1.62825
3	1	1.62822
3	1	1.62671
3	1	1.62568
3	1	1.62558
3	1	1.62469
3	1	1.62411
3	1	1.62403
3	1	1.62354
3	1	1.62349
3	1	1.62318
3	1	1.62296
3	1	1.62189
3	1	1.62187
3	1	1.62135
3	1	1.62066
3	1	1.61901
3	1	1.61839
3	1	1.61811
3	1	1.6181
3	1	1.61795
3	1	1.61653
3	1	1.61544
3	1	1.61534
3	1	1.61486
3	1	1.61351
3	1	1.61346
3	1	1.61216
3	1	1.61167
3	1	1.61147
3	1	1.61145
3	1	1.61086
3	1	1.61062
3	1	1.61052
3	1	1.60979
3	1	1.60971
3	1	1.60617
3	1	1.60605
3	1	1.60602
3	1	1.60526
3	1	1.60525
3	1	1.60405
3	1	1.60339
3	1	1.60317
3	1	1.60216
3	1	1.60171
3	1	1.60005
3	1	1.60004
3	1	1.60002
3	1	1.60001
3	1	1.59935
3	1	1.59914
3	1	1.59892
3	1	1.59845
3	1	1.59813
3	1	1.59806
3	1	1.59615
3	1	1.59502
3	1	1.59364
3	1	1.59194
3	1	1.59158
3	1	1.59068
3	1	1.58729
3	1	1.58458
3	1	1.58264
3	1	1.58178
3	1	1.58089
3	1	1.58001
3	1	1.57978
3	1	1.57972
3	1	1.57949
3	1	1.57868
3	1	1.57864
3	1	1.57844
3	1	1.57807
3	1	1.57792
3	1	1.57632
3	1	1.57328
3	1	1.57233
3	1	1.57164
3	1	1.57001
3	1	1.56956
3	1	1.56954
3	1	1.56648
3	1	1.5636
3	1	1.56323
3	1	1.56184
3	1	1.56072
3	1	1.55931
3	1	1.55922
3	1	1.5588
3	1	1.55851
3	1	1.55741
3	1	1.55617
3	1	1.55459
3	1	1.5541
3	1	1.55395
3	1	1.54705
3	1	1.54649
3	1	1.54246
3	1	1.5398
3	1	1.53847
3	1	1.53841
3	1	1.53426
3	1	1.53391
3	1	1.52947
3	1	1.52716
3	1	1.51997
3	1	1.51257
3	1	1.51211
3	1	1.50294
3	1	1.49763
3	1	1.49016
3	1	1.4875
3	1	1.48421
3	1	1.47638
3	1	1.46763
3	1	1.46231
3	1	1.45762
3	1	1.45073
1	2	2.22221
1	2	2.2203
1	2	2.20839
1	2	2.19887
1	2	2.18907
1	2	2.16837
1	2	2.16221
1	2	2.16051
1	2	2.15786
1	2	2.15588
1	2	2.1526
1	2	2.15094
1	2	2.14676
1	2	2.14666
1	2	2.14477
1	2	2.13875
1	2	2.13605
1	2	2.1341
1	2	2.13335
1	2	2.13333
1	2	2.13222
1	2	2.13135
1	2	2.12921
1	2	2.12725
1	2	2.12695
1	2	2.1254
1	2	2.12539
1	2	2.12531
1	2	2.12453
1	2	2.11989
1	2	2.11847
1	2	2.11503
1	2	2.11459
1	2	2.11106
1	2	2.10993
1	2	2.10896
1	2	2.10531
1	2	2.10251
1	2	2.10201
1	2	2.10053
1	2	2.09947
1	2	2.0953
1	2	2.09522
1	2	2.09473
1	2	2.09435
1	2	2.0939
1	2	2.09281
1	2	2.09063
1	2	2.08904
1	2	2.08792
1	2	2.08733
1	2	2.08661
1	2	2.08495
1	2	2.08326
1	2	2.083
1	2	2.08206
1	2	2.08094
1	2	2.08067
1	2	2.08057
1	2	2.07815
1	2	2.07752
1	2	2.07648
1	2	2.07396
1	2	2.07346
1	2	2.07256
1	2	2.0722
1	2	2.07167
1	2	2.07095
1	2	2.07038
1	2	2.07038
1	2	2.06972
1	2	2.06803
1	2	2.06396
1	2	2.06282
1	2	2.06278
1	2	2.06243
1	2	2.06151
1	2	2.06137
1	2	2.06126
1	2	2.06057
1	2	2.06014
1	2	2.05904
1	2	2.05786
1	2	2.05766
1	2	2.05735
1	2	2.0572
1	2	2.05675
1	2	2.0562
1	2	2.05612
1	2	2.05535
1	2	2.05507
1	2	2.05481
1	2	2.05226
1	2	2.05197
1	2	2.05157
1	2	2.0514
1	2	2.05133
1	2	2.05107
1	2	2.05015
1	2	2.04855
1	2	2.04812
1	2	2.04784
1	2	2.04769
1	2	2.04751
1	2	2.04639
1	2	2.04627
1	2	2.04491
1	2	2.04375
1	2	2.04343
1	2	2.04305
1	2	2.04223
1	2	2.04132
1	2	2.03981
1	2	2.03951
1	2	2.0381
1	2	2.03807
1	2	2.03771
1	2	2.0369
1	2	2.03586
1	2	2.03577
1	2	2.03534
1	2	2.0348
1	2	2.03392
1	2	2.03387
1	2	2.03378
1	2	2.03245
1	2	2.03211
1	2	2.03192
1	2	2.03191
1	2	2.03146
1	2	2.03141
1	2	2.03089
1	2	2.03026
1	2	2.03015
1	2	2.03013
1	2	2.0299
1	2	2.02976
1	2	2.02885
1	2	2.02783
1	2	2.02641
1	2	2.02628
1	2	2.02569
1	2	2.02468
1	2	2.02461
1	2	2.02427
1	2	2.02384
1	2	2.02372
1	2	2.02327
1	2	2.02252
1	2	2.02211
1	2	2.02089
1	2	2.02037
1	2	2.01998
1	2	2.01986
1	2	2.01902
1	2	2.01858
1	2	2.01847
1	2	2.01751
1	2	2.01623
1	2	2.01614
1	2	2.01608
1	2	2.01572
1	2	2.01562
1	2	2.01554
1	2	2.01486
1	2	2.01406
1	2	2.0127
1	2	2.01185
1	2	2.01175
1	2	2.01126
1	2	2.00911
1	2	2.00898
1	2	2.00893
1	2	2.00801
1	2	2.00787
1	2	2.00782
1	2	2.00737
1	2	2.00701
1	2	2.00677
1	2	2.00629
1	2	2.00579
1	2	2.0017
1	2	2.00145
1	2	2.0009
1	2	2.00021
1	2	1.99966
1	2	1.9994
1	2	1.99901
1	2	1.99837
1	2	1.99817
1	2	1.99761
1	2	1.99761
1	2	1.99746
1	2	1.99603
1	2	1.99545
1	2	1.9953
1	2	1.99502
1	2	1.99472
1	2	1.9945
1	2	1.99331
1	2	1.99158
1	2	1.99129
1	2	1.99035
1	2	1.99029
1	2	1.98972
1	2	1.98931
1	2	1.9884
1	2	1.9881
1	2	1.98769
1	2	1.98763
1	2	1.98749
1	2	1.98673
1	2	1.98647
1	2	1.98627
1	2	1.98623
1	2	1.98577
1	2	1.9856
1	2	1.98539
1	2	1.9849
1	2	1.98377
1	2	1.98297
1	2	1.98287
1	2	1.98249
1	2	1.98184
1	2	1.9811
1	2	1.98065
1	2	1.97991
1	2	1.97874
1	2	1.97756
1	2	1.97723
1	2	1.97642
1	2	1.97583
1	2	1.97512
1	2	1.97488
1	2	1.97479
1	2	1.97456
1	2	1.97388
1	2	1.97274
1	2	1.97247
1	2	1.97233
1	2	1.97141
1	2	1.96918
1	2	1.96822
1	2	1.96783
1	2	1.96734
1	2	1.9667
1	2	1.96647
1	2	1.9662
1	2	1.96569
1	2	1.96543
1	2	1.96501
1	2	1.96474
1	2	1.96311
1	2	1.96276
1	2	1.96275
1	2	1.96136
1	2	1.96075
1	2	1.9606
1	2	1.96019
1	2	1.96008
1	2	1.95991
1	2	1.95916
1	2	1.95684
1	2	1.95667
1	2	1.95666
1	2	1.95637
1	2	1.95599
1	2	1.95593
1	2	1.95592
1	2	1.95543
1	2	1.95513
1	2	1.953
1	2	1.95297
1	2	1.95255
1	2	1.95187
1	2	1.95159
1	2	1.95087
1	2	1.95043
1	2	1.95015
1	2	1.94974
1	2	1.94958
1	2	1.94907
1	2	1.94902
1	2	1.94861
1	2	1.94858
1	2	1.94753
1	2	1.94694
1	2	1.94552
1	2	1.94103
1	2	1.94094
1	2	1.93979
1	2	1.93931
1	2	1.93918
1	2	1.93825
1	2	1.93731
1	2	1.93476
1	2	1.93472
1	2	1.93464
1	2	1.93344
1	2	1.93178
1	2	1.93177
1	2	1.93099
1	2	1.9304
1	2	1.93034
1	2	1.92958
1	2	1.92916
1	2	1.9282
1	2	1.92752
1	2	1.92672
1	2	1.92664
1	2	1.92645
1	2	1.92606
1	2	1.92517
1	2	1.9219
1	2	1.92126
1	2	1.91994
1	2	1.91875
1	2	1.91737
1	2	1.91648
1	2	1.91635
1	2	1.91297
1	2	1.91294
1	2	1.91242
1	2	1.91224
1	2	1.91139
1	2	1.91093
1	2	1.91043
1	2	1.91019
1	2	1.90983
1	2	1.90681
1	2	1.90461
1	2	1.90285
1	2	1.90201
1	2	1.90175
1	2	1.90002
1	2	1.89937
1	2	1.89906
1	2	1.89834
1	2	1.89789
1	2	1.89765
1	2	1.89609
1	2	1.89587
1	2	1.89522
1	2	1.89505
1	2	1.89428
1	2	1.89394
1	2	1.89294
1	2	1.89291
1	2	1.89216
1	2	1.89157
1	2	1.89092
1	2	1.89075
1	2	1.89064
1	2	1.89017
1	2	1.88959
1	2	1.88692
1	2	1.88328
1	2	1.881
1	2	1.8764
1	2	1.8753
1	2	1.87503
1	2	1.87407
1	2	1.87326
1	2	1.87316
1	2	1.87266
1	2	1.87036
1	2	1.86907
1	2	1.86834
1	2	1.86562
1	2	1.86476
1	2	1.86172
1	2	1.86132
1	2	1.8596
1	2	1.85733
1	2	1.85421
1	2	1.85419
1	2	1.85405
1	2	1.85335
1	2	1.85307
1	2	1.85139
1	2	1.85123
1	2	1.85032
1	2	1.84995
1	2	1.84919
1	2	1.84449
1	2	1.83987
1	2	1.83794
1	2	1.83789
1	2	1.83177
1	2	1.83033
1	2	1.8279
1	2	1.82727
1	2	1.82685
1	2	1.82494
1	2	1.82479
1	2	1.82411
1	2	1.82094
1	2	1.81788
1	2	1.81719
1	2	1.81501
1	2	1.81319
1	2	1.81295
1	2	1.81188
1	2	1.81007
1	2	1.80951
1	2	1.80832
1	2	1.80759
1	2	1.80727
1	2	1.80607
1	2	1.80594
1	2	1.80068
1	2	1.7998
1	2	1.79124
1	2	1.78605
1	2	1.78494
1	2	1.78274
1	2	1.78011
1	2	1.77961
1	2	1.77939
1	2	1.77816
1	2	1.77752
1	2	1.77748
1	2	1.77703
1	2	1.77631
1	2	1.77207
1	2	1.76952
1	2	1.76687
1	2	1.76489
1	2	1.76309
1	2	1.75833
1	2	1.75548
1	2	1.75461
1	2	1.75177
1	2	1.75049
1	2	1.74848
1	2	1.74572
1	2	1.74049
1	2	1.73812
1	2	1.73743
1	2	1.7357
1	2	1.7346
1	2	1.73334
1	2	1.72124
1	2	1.70922
1	2	1.70326
1	2	1.69888
1	2	1.69455
1	2	1.69221
1	2	1.68594
1	2	1.66228
1	2	1.65914
1	2	1.65686
1	2	1.65564
1	2	1.60467
1	2	1.59421
1	2	1.56435
1	2	1.49103
1	2	1.94413
1	2	2.02812
1	2	1.75323
1	2	2.03075
1	2	2.07017
1	2	1.87586
1	2	2.01208
1	2	2.06682
1	2	2.03134
1	2	1.91993
1	2	1.98647
1	2	2.19544
1	2	1.9026
1	2	1.94904
1	2	2.15228
1	2	1.94938
1	2	2.15734
1	2	1.91815
1	2	1.92658
1	2	2.19259
1	2	1.86687
1	2	1.93613
1	2	1.86505
1	2	1.98836
1	2	2.03604
1	2	1.99622
1	2	1.46062
1	2	2.12801
1	2	1.97603
1	2	1.93275
1	2	2.11409
1	2	1.96008
1	2	2.1016
1	2	2.07704
1	2	2.15415
1	2	2.01843
1	2	2.05834
1	2	1.93741
1	2	1.98866
1	2	2.03846
1	2	1.94654
1	2	1.91382
1	2	2.04113
1	2	2.05676
1	2	1.97735
1	2	2.03737
1	2	2.13946
1	2	1.83205
1	2	2.07538
[truncated: 5,737 more rows]

## Sheet: Size at 50% maturity
Sections (1-Zigui;2-Wanzhou; 3-Mudong)	Species (1-P. fulvidraco; 2-P. vachelli; 3-P. nitidus)	Total length (mm)	0-Mature; 1-Mature
1	1	77.46	0
1	1	80.88	0
1	1	82.42	0
1	1	84.85	0
1	1	86.8	0
1	1	89.78	0
1	1	98.9	0
1	1	116.05	0
1	1	114.26	0
1	1	107.82	0
1	1	97.14	0
1	1	109.37	0
1	1	111.92	0
1	1	103.14	0
1	1	95.45	0
1	1	86.56	0
1	1	95.68	0
1	1	89.08	0
1	1	80.65	0
1	1	84.04	0
1	1	87.41	0
1	1	142.8	0
1	1	153.84	1
1	1	114.52	0
1	1	107.7	0
1	1	107.1	0
1	1	140.56	1
1	1	97.96	0
1	1	90.99	0
1	1	138.14	1
1	1	107.1	0
1	1	123.26	1
1	1	181.13	1
1	1	181.53	1
1	1	181.57	1
1	1	183.15	1
1	1	145.07	1
1	1	131.4	1
1	1	154.12	1
1	1	130.54	1
1	1	134.56	1
1	1	149.7	1
1	1	146.32	1
1	1	117.58	1
1	1	128.08	1
1	1	127.54	1
1	1	132.3	1
1	1	128.85	1
1	1	128.52	1
1	1	132.27	1
1	1	129.19	1
1	1	116	1
1	1	119.44	1
1	1	110.97	1
1	1	133.48	1
1	1	148.14	1
1	1	168.72	1
1	1	125.73	1
1	1	123.18	1
1	1	106.58	1
1	1	120.65	1
1	1	163.09	1
1	1	205	1
1	1	187.77	1
1	1	186.46	1
1	1	174.48	1
1	1	160.94	1
1	1	122.08	1
1	1	168.32	1
1	1	93.06	1
1	1	85.12	1
1	1	88.5	1
1	1	89.31	1
1	1	169.43	1
1	1	182.68	1
1	1	164.94	1
1	1	153.82	1
1	1	192.3	1
1	1	152.54	1
1	1	192.12	1
1	1	180.3	1
1	1	177.41	1
1	1	179.08	1
1	1	175.64	1
1	1	162.04	1
1	1	139.63	1
1	1	171.52	1
1	1	146.25	0
1	1	105.62	1
1	1	102	1
1	1	84.5	0
1	1	87.66	0
1	1	197.14	1
1	1	135.16	1
1	1	145.28	1
1	1	200.56	1
1	1	205.68	1
1	1	204.66	1
1	1	201.02	1
1	1	209.75	1
1	1	112.51	1
3	1	68.52	0
3	1	91.3	0
3	1	95.76	0
3	1	117.1	1
3	1	128.3	1
3	1	133.18	1
3	1	138.3	1
3	1	139.32	1
3	1	142.02	1
3	1	150.08	1
3	1	150.26	1
3	1	151.88	1
3	1	152.14	1
3	1	152.42	1
3	1	153.1	1
3	1	154.92	1
3	1	155.04	1
3	1	155.8	1
3	1	157.5	1
3	1	158.24	1
3	1	160.28	1
3	1	161.78	1
3	1	162.62	1
3	1	162.98	1
3	1	163.18	1
3	1	163.72	1
3	1	167.68	1
3	1	168.18	1
3	1	168.48	1
3	1	171.84	1
3	1	172.64	1
3	1	173.03	1
3	1	182.42	1
3	1	185	1
3	1	185.56	1
3	1	192.06	1
3	1	204.8	1
3	1	125.72	1
3	1	159.94	1
3	1	183.04	1
3	1	156.82	1
3	1	134.7	1
3	1	150.3	1
3	1	149.46	1
3	1	169.35	1
3	1	129.52	1
3	1	154.26	1
3	1	149.22	1
3	1	140.8	1
3	1	138.16	1
3	1	143.44	1
3	1	121.2	1
3	1	134.3	0
3	1	165.48	1
3	1	164.5	1
3	1	129.8	1
3	1	146.24	1
3	1	185.65	1
3	1	156.78	1
3	1	136.28	1
3	1	149.2	1
3	1	136.4	1
3	1	128.66	1
3	1	126.14	1
3	1	146	1
3	1	141.78	1
3	1	150.82	1
3	1	169.41	1
3	1	135.75	0
3	1	149.56	1
3	1	120.34	0
3	1	130.12	0
3	1	125.32	0
3	1	128.52	1
1	2	85.03	0
1	2	96.4	0
1	2	97.15	0
1	2	130	0
1	2	131.51	0
1	2	148.64	0
1	2	111.2	0
1	2	127.6	0
1	2	152.54	0
1	2	129.5	0
1	2	121.34	0
1	2	31.14	0
1	2	184.1	0
1	2	120.42	0
1	2	118	0
1	2	135.1	0
1	2	112.56	0
1	2	115.64	0
1	2	87.7	0
1	2	105.96	0
1	2	79.46	0
1	2	203.16	0
1	2	148.22	0
1	2	129.37	0
1	2	154.96	0
1	2	129.44	0
1	2	130.16	0
1	2	123.35	0
1	2	140.26	0
1	2	123.16	0
1	2	118.19	0
1	2	146.1	0
1	2	147.4	0
1	2	247.24	1
1	2	151.19	1
1	2	151.5	1
1	2	154.4	1
1	2	158.14	1
1	2	158.16	1
1	2	160.02	1
1	2	160.16	1
1	2	166.53	1
1	2	168	1
1	2	169.64	1
1	2	173.5	1
1	2	184.65	1
1	2	187.85	1
1	2	200.86	1
1	2	212.32	1
1	2	225.14	1
1	2	238.24	1
1	2	240.8	1
1	2	272.36	1
1	2	278.3	1
1	2	259.42	1
1	2	255.83	1
1	2	190.96	1
1	2	252.54	1
1	2	221.32	1
1	2	216.46	1
1	2	161.84	1
1	2	154.58	1
1	2	171.82	1
1	2	152.4	1
1	2	237	1
1	2	272.8	1
1	2	258.86	1
1	2	258.46	1
1	2	236.72	1
1	2	237.31	1
1	2	237.35	1
1	2	211.92	1
1	2	247.92	1
1	2	239.94	1
1	2	230.8	1
1	2	230.56	1
1	2	270.81	1
1	2	200.18	1
1	2	211.45	1
1	2	271.17	1
1	2	238.92	1
1	2	239.44	1
1	2	234.9	1
1	2	197.72	1
1	2	135.6	1
1	2	166.84	1
1	2	154.5	1
1	2	142.64	1
1	2	147.38	1
1	2	169.78	1
1	2	217.4	1
1	2	113.9	0
1	2	140.12	0
1	2	99.6	0
1	2	103.54	0
1	2	109.32	0
1	2	94.52	0
1	2	103.41	0
1	2	89.66	0
1	2	91.84	0
1	2	89.56	0
1	2	85.82	0
1	2	87.18	0
1	2	95.1	0
1	2	239.68	1
1	2	230.76	1
1	2	181.38	1
1	2	210	1
1	2	210.34	1
1	2	154.48	1
1	2	148.2	0
1	2	212.16	1
1	2	240.4	1
1	2	142.76	1
1	2	261.04	1
1	2	168.76	1
1	2	149.88	0
1	2	150.3	0
1	2	151.04	0
1	2	143.22	0
1	2	148.84	1
1	2	246.26	1
1	2	245.96	1
1	2	163.14	1
1	2	169.67	0
1	2	168.92	1
1	2	133.24	1
1	2	131.97	0
1	2	129.03	0
1	2	126.26	0
1	2	250.66	1
1	2	230.5	1
1	2	236.3	1
1	2	186.82	1
2	2	183.02	0
2	2	149.36	0
2	2	157.86	0
2	2	81.11	0
2	2	164.58	0
2	2	139.08	0
2	2	147.42	0
2	2	132.2	0
2	2	104.53	0
2	2	156.84	0
2	2	177.09	0
2	2	141.48	0
2	2	170.08	0
2	2	139.62	1
2	2	215.65	1
2	2	211.78	1
2	2	181.29	1
2	2	178.68	1
2	2	166.2	1
2	2	161.93	1
2	2	191.34	1
2	2	156.52	1
2	2	167.08	1
2	2	150.76	1
2	2	153.4	1
2	2	154.22	1
2	2	149.12	1
2	2	167.14	1
2	2	169.58	1
2	2	158.05	1
2	2	141.89	1
2	2	173.62	1
2	2	157.11	1
2	2	156.24	1
2	2	143.88	1
2	2	146.6	1
2	2	151.16	1
2	2	198.1	1
2	2	182.4	1
2	2	180.98	1
2	2	180.16	1
2	2	210	1
2	2	209.34	1
2	2	178.48	1
2	2	206	1
2	2	164.46	1
2	2	166.6	1
2	2	224	1
2	2	275.12	1
2	2	148.8	1
2	2	179.28	1
2	2	210.26	1
2	2	108.82	0
2	2	134.4	1
2	2	152.52	0
2	2	183.05	1
2	2	210	1
2	2	164.32	1
2	2	170.72	1
2	2	172.74	1
2	2	152.02	0
2	2	167.9	1
2	2	154.34	1
2	2	159.38	0
2	2	164.4	0
2	2	167.96	1
2	2	171.32	1
3	2	129.46	0
3	2	108.88	0
3	2	96.46	0
3	2	179.76	0
3	2	158.16	0
3	2	131.32	0
3	2	156.22	0
3	2	142.95	0
3	2	129.4	0
3	2	114.33	0
3	2	92.92	0
3	2	98.52	0
3	2	101.16	0
3	2	145.4	0
3	2	142.22	0
3	2	184.18	0
3	2	173.28	0
3	2	134.14	0
3	2	138.1	0
3	2	119.06	0
3	2	124	0
3	2	117.82	0
3	2	93.46	0
3	2	101.1	0
3	2	147.74	0
3	2	159.36	0
3	2	106.1	0
3	2	116.82	0
3	2	160.37	0
3	2	167.03	0
3	2	162.69	0
3	2	154.84	0
3	2	164.76	0
3	2	125.28	0
3	2	144.84	0
3	2	138.34	0
3	2	136.94	0
3	2	87.02	0
3	2	92.14	0
3	2	109.92	0
3	2	148.42	0
3	2	128.68	0
3	2	142.78	0
3	2	121.7	0
3	2	122	0
3	2	122.19	0
3	2	177.94	0
3	2	174.24	0
3	2	132.52	0
3	2	179.36	0
3	2	157.4	0
3	2	134.06	0
3	2	134.52	0
3	2	148.48	0
3	2	133.62	0
3	2	108.38	0
3	2	106.36	0
3	2	89.34	0
3	2	84.36	0
3	2	135.38	0
3	2	227.42	1
3	2	165.44	1
3	2	185.3	1
3	2	133.2	1
3	2	201.69	1
3	2	178.82	1
3	2	204.58	1
3	2	213.78	1
3	2	239.34	1
3	2	192.55	1
3	2	217.47	1
3	2	147.96	1
3	2	128.08	1
3	2	217.51	1
3	2	197.64	1
3	2	139.04	1
3	2	132	1
3	2	141.69	1
3	2	123.44	1
3	2	197.59	1
3	2	231.46	1
3	2	194.94	1
3	2	207.32	1
3	2	205.3	1
3	2	158.47	1
3	2	230.72	1
3	2	209.26	1
3	2	191.08	1
3	2	206	1
3	2	196.28	1
3	2	146.58	1
3	2	148.81	1
3	2	194.3	1
3	2	202.28	1
3	2	206.28	1
3	2	224	1
3	2	218.94	1
3	2	212.54	1
3	2	165.17	0
3	2	242.02	1
3	2	210	1
3	2	211.81	1
3	2	218.28	1
3	2	231.48	1
3	2	221.43	1
3	2	202.96	1
3	2	216.42	1
3	2	186.37	0
3	2	139.24	0
3	2	158.66	0
3	2	184.92	1
3	2	180.27	1
3	2	199.56	1
3	2	177.68	1
3	2	199.9	1
3	2	179.82	1
3	2	151.74	0
3	2	197.8	1
3	2	137.82	0
3	2	131.52	0
3	2	143.64	0
3	2	128.98	0
3	2	149.32	0
3	2	155.62	0
3	2	196.54	1
3	2	161.28	0
3	2	123.6	0
3	2	84.94	0
3	2	166.24	0
3	2	169.88	0
3	2	194.84	1
3	2	172.08	0
3	2	142.54	0
3	2	140.02	0
3	2	150.98	0
3	2	218.94	1
3	2	212.54	1
3	2	242.02	1
3	2	210	1
3	2	211.81	1
3	2	218.28	1
3	2	231.48	1
3	2	221.43	1
3	2	202.96	1
3	2	216.42	1
3	2	184.92	1
3	2	180.27	1
3	2	199.56	1
3	2	177.68	1
3	2	199.9	1
3	2	179.82	1
3	2	197.8	1
3	2	196.54	1
3	2	194.84	1
3	2	165.17	0
3	2	186.37	0
3	2	139.24	0
3	2	158.66	0
3	2	151.74	0
3	2	137.82	0
3	2	131.52	0
3	2	143.64	0
3	2	128.98	0
3	2	149.32	0
3	2	155.62	0
3	2	161.28	0
3	2	123.6	0
3	2	84.94	0
3	2	166.24	0
3	2	169.88	0
3	2	172.08	0
3	2	142.54	0
3	2	140.02	0
3	2	150.98	0
1	3	127.14	0
1	3	95	0
1	3	114.17	0
1	3	141.28	0
1	3	106.78	0
1	3	111.71	0
1	3	111.63	0
1	3	97.43	0
1	3	100.66	0
1	3	107.4	0
1	3	117.1	0
1	3	107.21	0
1	3	105.21	0
1	3	109.98	0
1	3	109.54	0
1	3	122.28	0
1	3	116.24	0
1	3	123.44	0
1	3	112.44	0
1	3	107.2	0
1	3	114.68	0
1	3	104.02	0
1	3	150.61	1
1	3	134.34	0
1	3	105.05	0
1	3	114.28	0
1	3	116.36	0
1	3	128.89	0
1	3	125.52	0
1	3	143.06	1
1	3	156.91	1
1	3	140.06	1
1	3	139.22	1
1	3	157.7	1
1	3	125.08	0
1	3	148.8	1
1	3	143.36	1
1	3	148.54	1
1	3	115.14	1
1	3	124.85	1
1	3	149.5	1
1	3	137.35	1
1	3	129.32	1
1	3	135.04	1
1	3	132.46	1
1	3	123.7	1
1	3	120.28	1
1	3	137.64	1
1	3	132.13	1
1	3	147.56	1
1	3	167.5	1
1	3	138.88	1
1	3	156.4	1
1	3	135.52	1
1	3	138.64	1
1	3	113.54	1
1	3	148.76	1
1	3	146.56	1
1	3	136.66	1
1	3	128	1
1	3	130.54	1
1	3	128.54	1
1	3	136.76	1
1	3	122.26	1
1	3	146.65	1
1	3	123.02	1
1	3	123.54	1
1	3	126.56	1
1	3	113.86	1
1	3	114.34	1
1	3	137.9	1
1	3	117.6	1
1	3	127.64	1
1	3	126.56	1
1	3	129.33	1
1	3	162.94	1
1	3	121.6	1
1	3	153.22	1
1	3	137.56	1
1	3	126.71	1
1	3	110.35	1
1	3	138.11	1
1	3	128.22	1
1	3	120.48	1
1	3	145.16	1
1	3	126.1	1
1	3	122.88	1
1	3	131.95	1
1	3	124.33	1
1	3	118.7	1
1	3	105.56	1
1	3	109.12	1
1	3	113.4	1
1	3	135.23	1
1	3	142.42	1
1	3	134.12	1
1	3	126.94	1
1	3	134.5	1
1	3	166.54	1
1	3	170.94	1
1	3	161.76	1
1	3	150.8	1
1	3	135.36	1
1	3	141.42	0
1	3	154.12	1
1	3	126.84	0
1	3	164.06	1
1	3	150.48	1
1	3	144.8	1
1	3	138.82	0
1	3	126.54	0
1	3	121.4	1
1	3	161.96	1
1	3	129.73	1
1	3	94.94	0
1	3	120.74	0
1	3	98.64	0
1	3	108.64	0
1	3	111	0
1	3	118.2	0
1	3	156	1
1	3	129.6	1
1	3	127.68	1
1	3	148.8	1
1	3	150.61	1
1	3	134.34	1
1	3	105.05	1
1	3	116.36	1
1	3	128.89	1
1	3	125.52	1
1	3	143.06	1
1	3	140.06	1
1	3	139.22	1
1	3	125.08	1
1	3	143.36	1
1	3	148.54	1
1	3	115.14	1
1	3	124.85	1
1	3	149.5	1
1	3	137.35	1
1	3	129.32	1
1	3	135.04	1
1	3	132.46	1
1	3	123.7	1
1	3	120.28	1
1	3	137.64	1
1	3	132.13	1
1	3	147.56	1
1	3	167.5	1
1	3	138.88	1
1	3	156.4	1
1	3	135.52	1
1	3	113.54	1
1	3	148.76	1
1	3	146.56	1
1	3	136.66	1
1	3	128	1
1	3	130.54	1
1	3	128.54	1
1	3	136.76	1
1	3	122.26	1
1	3	146.65	1
1	3	123.04	1
1	3	123.54	1
1	3	126.56	1
1	3	113.86	1
1	3	114.34	1
1	3	137.9	1
1	3	117.6	1
1	3	127.64	1
1	3	129.33	1
1	3	162.94	1
1	3	121.6	1
1	3	153.22	1
1	3	137.56	1
1	3	126.71	1
1	3	138.11	1
1	3	126.1	1
1	3	131.95	1
1	3	105.56	1
1	3	109.12	1
1	3	113.4	1
1	3	135.23	1
1	3	136.32	1
1	3	126.62	1
1	3	134.12	1
1	3	126.94	1
1	3	164.14	1
1	3	166.54	1
1	3	135.36	1
1	3	152.16	1
1	3	145.3	1
1	3	149	1
1	3	101.98	1
1	3	151.86	1
1	3	168.52	1
2	3	90.68	0
2	3	83.74	0
2	3	73.3	0
2	3	82.6	0
2	3	94.23	0
2	3	107.83	0
2	3	109.7	0
2	3	84.66	0
2	3	94.66	0
2	3	120.3	0
2	3	115.48	0
2	3	111.83	0
2	3	146.18	0
2	3	115.54	0
2	3	108.08	0
2	3	115.54	0
2	3	127.96	0
2	3	147.6	0
2	3	109.56	0
2	3	121.36	0
2	3	92.6	0
2	3	125	0
2	3	98.26	0
2	3	101.6	0
2	3	111.52	0
2	3	111.69	1
2	3	119.3	1
2	3	117.62	1
2	3	133	1
2	3	136.55	1
2	3	126.34	1
2	3	133.71	1
2	3	138.78	1
2	3	138.72	1
2	3	133.32	1
2	3	121.78	1
2	3	130.18	1
2	3	133.58	1
2	3	130.66	1
2	3	136.38	1
2	3	126.29	1
2	3	130.02	1
2	3	128.3	1
2	3	117.27	1
2	3	127	1
2	3	125.4	1
2	3	117.92	1
2	3	130.66	1
2	3	149.24	1
2	3	150.26	1
2	3	123.26	1
2	3	111.83	1
2	3	136.27	1
2	3	131.22	1
2	3	126.8	1
2	3	123.26	1
2	3	125.2	1
2	3	134.34	1
2	3	124.08	1
2	3	124.33	1
2	3	115.78	1
2	3	132.64	1
2	3	150.95	1
2	3	131.7	1
2	3	130.3	1
2	3	129.06	1
2	3	145.74	1
2	3	143.43	1
2	3	143.3	1
2	3	131.94	1
2	3	123.7	1
2	3	119.05	1
2	3	130	1
2	3	150.54	1
2	3	120.9	1
2	3	124.62	1
2	3	128.38	1
2	3	113.55	1
2	3	132.41	1
2	3	122.82	1
2	3	118.5	1
2	3	148.82	1
2	3	111.65	1
2	3	135.44	1
2	3	91.55	1
2	3	131.16	1
2	3	134.82	1
2	3	129.36	1
2	3	141.71	1
2	3	123.96	1
2	3	126.9	1
2	3	130.08	1
2	3	128.14	1
2	3	141.41	1
2	3	115	1
2	3	112.24	1
2	3	119.14	1
2	3	122.6	1
2	3	114.96	1
2	3	112	1
2	3	117.72	1
2	3	115.8	1
2	3	117.78	1
2	3	110.98	1
2	3	126.94	1
2	3	112	1
2	3	123.71	1
2	3	115.78	1
2	3	132.64	1
2	3	150.95	1
2	3	131.06	1
2	3	123.9	1
2	3	145.76	1
2	3	116.24	1
2	3	139.33	1
2	3	122.9	1
2	3	130.86	1
2	3	118.48	1
2	3	130.73	1
2	3	124.5	1
2	3	132.48	1
2	3	146.72	1
2	3	139.8	1
2	3	116.88	1
2	3	127.14	1
2	3	129.3	1
2	3	134.76	1
2	3	138.7	1
2	3	126.9	1
2	3	118.74	1
2	3	135.01	1
2	3	138.76	1
2	3	143.46	1
2	3	135.5	1
2	3	131.94	1
2	3	121.92	1
2	3	100.66	1
2	3	96.93	1
2	3	108.08	1
2	3	111.69	1
2	3	119.3	1
2	3	117.62	1
2	3	133	1
2	3	136.55	1
2	3	126.34	1
2	3	133.71	1
2	3	138.78	1
2	3	138.72	1
2	3	121.78	1
2	3	130.18	1
2	3	133.58	1
2	3	130.66	1
2	3	136.38	1
2	3	126.29	1
2	3	130.02	1
2	3	128.3	1
2	3	117.27	1
2	3	127	1
2	3	125.4	1
2	3	117.92	1
2	3	149.24	1
2	3	150.26	1
2	3	123.26	1
2	3	111.83	1
2	3	136.27	1
2	3	131.22	1
2	3	126.8	1
2	3	125.2	1
2	3	134.34	1
2	3	124.08	1
2	3	124.33	1
2	3	115.78	1
2	3	132.64	1
2	3	150.95	1
2	3	130.3	1
2	3	129.06	1
2	3	124.5	1
2	3	132.48	1
2	3	127.14	1
2	3	134.76	1
2	3	138.7	1
2	3	118.74	1
2	3	135.01	1
2	3	138.76	1
2	3	143.46	1
2	3	135.5	1
2	3	131.94	1
2	3	121.92	1
2	3	150.54	1
2	3	132.41	1
2	3	122.82	1
2	3	118.5	1
2	3	148.82	1
2	3	111.65	1
2	3	134.82	1
2	3	129.36	1
2	3	141.71	1
2	3	123.96	1
2	3	126.9	1
2	3	130.08	1
2	3	141.41	1
2	3	112.24	1
2	3	114.96	1
2	3	112	1
2	3	115.8	1
2	3	126.94	1
2	3	112	1
3	3	116.6	0
3	3	119.04	0
3	3	89.63	0
3	3	102.28	0
3	3	107.68	0
3	3	94.34	0
3	3	91.58	0
3	3	114.58	0
3	3	123.55	0
3	3	101.08	0
3	3	81.88	0
3	3	99.02	0
3	3	68.94	0
3	3	95.39	0
3	3	104.43	0
3	3	86.65	0
3	3	110.16	0
3	3	138.78	0
3	3	100.72	0
3	3	90.56	0
3	3	108.94	0
3	3	105.18	0
3	3	100.08	0
3	3	94.72	0
3	3	96.34	0
3	3	93.06	0
3	3	98.7	0
3	3	86.8	0
3	3	103.7	0
3	3	111.83	0
3	3	109.73	0
3	3	96.84	0
3	3	102.33	0
3	3	96.96	0
3	3	110.82	0
3	3	98.62	0
3	3	126.21	0
3	3	112.59	0
3	3	146.16	0
3	3	109.2	0
3	3	99.02	0
3	3	136.01	0
3	3	130.04	0
3	3	115.2	0
3	3	118.86	0
3	3	139.68	0
3	3	99.95	0
3	3	73.88	0
3	3	101.61	0
3	3	137.1	1
3	3	125.16	1
3	3	133.04	1
3	3	159.24	1
3	3	126.41	1
3	3	130.28	1
3	3	129.16	1
3	3	127.44	1
3	3	129.45	1
3	3	125.34	1
3	3	110.74	1
3	3	123.52	1
3	3	137.52	1
3	3	120.46	1
3	3	135.79	1
3	3	131.98	1
3	3	129.1	1
3	3	128.71	1
3	3	132.32	1
3	3	116.44	1
3	3	135.66	1
3	3	135.46	1
3	3	120.46	1
3	3	129.94	1
3	3	130.4	1
3	3	112.98	1
3	3	136.52	1
3	3	126.15	1
3	3	131.75	1
3	3	135.18	1
3	3	118.81	1
3	3	117.8	1
3	3	120.94	1
3	3	116.85	1
3	3	112.76	1
3	3	119.68	1
3	3	124.81	1
3	3	106.75	1
3	3	126.3	1
3	3	136.44	1
3	3	145.06	1
3	3	145.6	1
3	3	126.78	1
3	3	125.44	1
3	3	129.06	1
3	3	140.26	1
3	3	115.78	1
3	3	130.92	1
3	3	124.23	1
3	3	133.58	1
3	3	117.96	1
3	3	134.16	1
3	3	137.94	1
3	3	135.1	1
3	3	135.68	1
3	3	127.62	1
3	3	117.35	1
3	3	118.1	1
3	3	114.1	1
3	3	139.4	1
3	3	120.52	1
3	3	148.12	1
3	3	131.42	1
3	3	135.14	1
3	3	139.48	1
3	3	140.08	1
3	3	129.37	1
3	3	133.8	1
3	3	126.44	1
3	3	144.4	1
3	3	121.32	1
3	3	141.36	1
3	3	134.54	1
3	3	129.46	1
3	3	115.24	1
3	3	121.3	1
3	3	131.64	1
3	3	131.02	1
3	3	128.82	1
3	3	124.22	1
3	3	126.48	1
3	3	136.96	1
3	3	155.2	1
3	3	160.23	1
3	3	147.68	1
3	3	128.46	1
3	3	145.78	1
3	3	120.36	0
3	3	146.58	1
3	3	143.2	1
3	3	147.73	1
3	3	141.42	1
3	3	140.66	1
3	3	143.06	1
3	3	136.36	1
3	3	146.14	1
3	3	138.16	1
3	3	133.91	1
3	3	141.11	1
3	3	137.78	1
3	3	121.9	1
3	3	105	0
3	3	136.16	1
3	3	132.91	1
3	3	124.63	1
3	3	126.48	1
3	3	136.96	1
3	3	129.37	1
3	3	115.24	1
3	3	121.3	1
3	3	121.32	1
3	3	124.22	1
3	3	126.44	1
3	3	128.82	1
3	3	129.46	1
3	3	131.02	1
3	3	131.64	1
3	3	133.8	1
3	3	134.54	1
3	3	141.36	1
3	3	144.4	1
3	3	114.1	1
3	3	120.52	1
3	3	131.42	1
3	3	135.14	1
3	3	139.4	1
3	3	139.48	1
3	3	140.08	1
3	3	148.12	1
3	3	73.88	0
3	3	99.95	0
3	3	101.61	0
3	3	136.01	1
3	3	137.1	1
3	3	133.04	1
3	3	159.24	1
3	3	130.28	1
3	3	129.16	1
3	3	129.45	1
3	3	125.34	1
3	3	120.46	1
3	3	135.79	1
3	3	131.98	1
3	3	128.71	1
3	3	132.32	1
3	3	116.44	1
3	3	135.66	1
3	3	135.46	1
3	3	120.46	1
3	3	129.94	1
3	3	130.4	1
3	3	112.98	1
3	3	136.52	1
3	3	126.15	1
3	3	131.75	1
3	3	133.58	1
3	3	116.85	1
3	3	112.76	1
3	3	119.68	1
3	3	124.81	1
3	3	115.24	1
3	3	121.3	1
3	3	131.02	1
3	3	126.3	1
3	3	136.44	1
3	3	145.6	1
3	3	129.06	1
3	3	115.78	1
3	3	130.92	1
3	3	124.23	1
3	3	117.96	1
3	3	134.16	1
3	3	147.68	1
3	3	128.46	1
3	3	145.78	1
3	3	146.58	1
3	3	141.42	1
3	3	140.66	1
3	3	136.36	1
3	3	138.16	1
3	3	133.91	1
3	3	141.11	1
3	3	121.9	1
3	3	136.16	1
3	3	132.91	1

## Sheet: Water temperature
Temperature	Zigui	S.E.	Wanzhou	S.E.	Mudong	S.E.
2014-08-01	28.3532	0.1013	27.5702	0.0639	26.193	0.0506
Sep	27.023	0.0893	25.0825	0.0857	23.5088	0.0591
Oct	23.6952	0.0715	22.7046	0.0556	21.6697	0.0761
Nov	20.3537	0.054	19.8467	0.0329	19.1947	0.0367
Dec	18.0437	0.0441	16.8133	0.0414	15.5813	0.0771
2015-01-01	15.4471	0.0342	13.7549	0.0622	12.8933	0.1312
Feb	13.9903	0.044	12.5664	0.0345	12.1942	0.056
Mar	14.2047	0.0698	13.9983	0.0686	15.4791	0.0516
Apr	16.145	0.0908	16.9552	0.0656	17.9795	0.07
May	20.4096	0.1078	20.71	0.0587	21.2949	0.0404
Jun	24.3224	0.1155	23.7321	0.0759	23.7312	0.0538
Jul	26.2746	0.1326	25.4414	0.0862	25.0156	0.0699

## Sheet: S1 Fig Food composition
	P. fulvidraco		P. vachell		P. nitidus
	Zigui	Mudong	Zigui	Mudong	Zigui	Mudong
Fish, scales and eggs	0.085863	0.184673	0.146	0.13049	0.00584	0.014149
Shrimps	0.750892	0.442158	0.518147	0.033561	0.787251	0.041408
Zoobenthos	0.049853	0.240252	0.088159	0.378153	0.055889	0.795786
Terrestrial invertebrate	0.006815	0.019846	0.099329	0.156119	0.007329	0.130404
Cladocera	0.038791	0.001749	0.017726	0.000386	0.068815	0
Plant and seeds	0.01046	0.074032	0.065881	0.216787	0.062858	0.001287
Detritus	0.057326	0.037289	0.064758	0.084503	0.012018	0.016966

## Sheet: S2 Fig Hepatosomatic index
	Hepatosomatic index
		P. fulvidraco		P. vachell			P. nitidus
		Zigui	Mudong	Zigui	Wanzhou	Mudong	Zigui	Wanzhou	Mudong
		0.0304	0.029	0.0501	0.0262	0.032	0.016	0.0262	0.0115
		0.0368	0.0312	0.0108	0.0189	0.0175	0.0236	0.0189	0.0177
		0.017	0.0834	0.0187	0.0199	0.0365	0.0184	0.0199	0.0183
		0.0189	0.0282	0.0366	0.0315	0.0628	0.0162	0.0315	0.021
		0.0345	0.0393	0.0241	0.0235	0.0149	0.0202	0.0235	0.0247
		0.0352	0.0261	0.0534	0.0257	0.0154	0.0117	0.0257	0.0116
		0.0341	0.0362	0.0419	0.0168	0.0253	0.0329	0.0168	0.0168
		0.0329	0.0126	0.0455	0.0298	0.0371	0.0169	0.0298	0.0232
		0.0411	0.0131	0.0563	0.0253	0.0291	0.0299	0.0253	0.0315
		0.0299	0.0241	0.0244	0.0302	0.0324	0.0227	0.0302	0.0371
		0.0304	0.0171	0.0332	0.0521	0.0161	0.0191	0.0521	0.0179
		0.0355	0.0122	0.0152	0.0314	0.0336	0.0026653	0.0314	0.0305
		0.0159	0.0321	0.0255	0.0254	0.0193	0.0204	0.0254	0.0139
		0.0206	0.025	0.0509	0.0216	0.03	0.0104	0.0216	0.0355
		0.0219	0.0236	0.0238	0.0234	0.0199	0.014	0.0234	0.0242
		0.0234	0.0177	0.018	0.0392	0.0241	0.0367	0.0392	0.0257
		0.0253	0.0276	0.0342	0.0367	0.0239	0.0178	0.0367	0.0506
		0.0366	0.0383	0.0161	0.0167	0.0331	0.022	0.0167	0.0153
		0.0206	0.0497	0.0195	0.0205	0.0171	0.0167	0.0205	0.0296
		0.0208	0.0256	0.0624	0.0679	0.0282	0.015	0.0679	0.021
		0.0173	0.0239	0.033	0.0208	0.017	0.0157	0.0208	0.0218
		0.024	0.029	0.0278	0.0179	0.0488	0.0179	0.0179	0.0106
		0.0155	0.0253	0.0603	0.0436	0.0152	0.0081605	0.0436	0.0174
		0.0237	0.023	0.0284	0.0203	0.0293	0.0208	0.0203	0.0187
		0.0227	0.0331	0.0173	0.0257	0.0402	0.0168	0.0257	0.0301
		0.0446	0.0313	0.0535	0.0254	0.046	0.0247	0.0254	0.0176
		0.0186	0.0311	0.0311	0.0275	0.0241	0.0177	0.0275	0.0218
		0.0244	0.0176	0.0407	0.0189	0.014	0.0184	0.0189	0.0098401
		0.0293	0.0194	0.0323	0.0235	0.0153	0.0237	0.0235	0.0216
		0.0202	0.0183	0.0302	0.0168	0.0335	0.0142	0.0168	0.023
		0.0284	0.0164	0.0495	0.0178	0.0294	0.021	0.0178	0.0187
		0.0334	0.037	0.0573	0.0304	0.0171	0.0309	0.0304	0.0169
		0.0157	0.0267	0.0559	0.0284	0.017	0.0187	0.0284	0.0236
		0.0259	0.0124	0.0364	0.0211	0.0236	0.0227	0.0211	0.0205
		0.014	0.0311	0.0216	0.0148	0.0205	0.0217	0.0148	0.0307
		0.017	0.0221	0.0422	0.0288	0.0307	0.0202	0.0288	0.0204
		0.0259	0.0235	0.0312	0.0341	0.0204	0.0111	0.0341	0.0256
		0.0288	0.0276	0.0476	0.0201	0.0256	0.0127	0.0201	0.0187
		0.0203	0.0148	0.04	0.0276	0.0187	0.0139	0.0276	0.016
		0.0461	0.0193	0.0197	0.031	0.016	0.0201	0.031	0.0232
		0.0277	0.0151	0.0623	0.021	0.0232	0.0168	0.021	0.0229
		0.0255	0.0246	0.0676	0.0126	0.0229	0.0118	0.0126	0.015
		0.021	0.0153	0.0424	0.0326	0.015	0.0193	0.0326	0.0146
		0.0301	0.016	0.0241	0.046	0.0233	0.0269	0.046	0.0203
		0.0373	0.0109	0.0986	0.0223	0.024	0.0161	0.0223	0.0119
		0.0147	0.0143	0.0658	0.0485	0.0441	0.0044326	0.0485	0.0152
		0.0176	0.0311	0.022	0.0192	0.039	0.0139	0.0192	0.0183
		0.0234	0.0155	0.0434	0.0355	0.0482	0.0288	0.0355	0.0217
		0.021	0.0321	0.0334	0.0718	0.0194	0.0186	0.0718	0.0358
		0.0333	0.0143	0.0355	0.0343	0.0198	0.0158	0.0343	0.0298
		0.016	0.0176	0.0282	0.0299	0.0212	0.0195	0.0299	0.0419
		0.0158	0.0152	0.0147	0.0404	0.0205	0.0197	0.0176	0.0369
		0.019	0.014	0.0102	0.058	0.0347	0.0185	0.0153	0.0369
		0.0188	0.0219	0.0539	0.0346	0.0214	0.0129	0.0194	0.033
		0.029	0.0316	0.0454	0.0356	0.0309	0.016	0.0149	0.0364
		0.0139	0.0251	0.0259	0.0333	0.0271	0.0127	0.023	0.0176
		0.0169	0.0314	0.0129	0.0193	0.0478	0.0153	0.025	0.0325
		0.0145	0.0136	0.0317	0.0267	0.0222	0.0182	0.0375	0.0362
		0.013	0.0124	0.0211	0.0295	0.0243	0.0225	0.0226	0.0302
		0.0128	0.0124	0.0198	0.029	0.025	0.0167	0.0149	0.0351
		0.0097295	0.0178	0.0213	0.0243	0.0207	0.011	0.0114	0.0223
		0.0133	0.0146	0.0376	0.0254	0.0298	0.0306	0.0181	0.0398
		0.0312	0.013	0.0308	0.0427	0.0396	0.0139	0.0168	0.0298
		0.0145	0.0223	0.026	0.0255	0.0411	0.0085266	0.0158	0.0274
		0.0134	0.0179	0.0311	0.0371	0.0479	0.007326	0.0116	0.0206
		0.0217	0.0317	0.0257	0.0327	0.0298	0.015	0.0168	0.0471
		0.0319	0.0118	0.0307	0.0245	0.0342	0.0109	0.0159	0.0304
		0.0166	0.0178	0.0213	0.0391	0.0299	0.0121	0.0176	0.0277
		0.0172	0.0195	0.0368	0.0252	0.0692	0.0098405	0.0162	0.0491
		0.0373	0.0189	0.0115	0.0157	0.0735	0.016	0.0092562	0.0276
		0.0191	0.0128	0.0175	0.0342	0.0809	0.0186	0.0132	0.0369
		0.0307	0.0166	0.0139	0.0408	0.0358	0.0179	0.0142	0.0404
		0.0397	0.0113	0.0304	0.036	0.0921	0.0148	0.0133	0.0264
		0.0241	0.0145	0.0559	0.0248	0.0547	0.034	0.0147	0.0266
		0.0498	0.0113	0.0231	0.0331	0.0702	0.0165	0.0219	0.0355
		0.0285	0.0184	0.021	0.0265	0.0503	0.0107	0.0259	0.0338
		0.0345	0.0172	0.0443	0.0229	0.0493	0.01	0.0163	0.038
		0.0783	0.0207	0.0337	0.0366	0.0583	0.0189	0.0147	0.0486
		0.023	0.0461	0.0296	0.0241	0.0576	0.0212	0.0185	0.0078261
		0.0249	0.019	0.0132	0.0255	0.0279	0.016	0.0249	0.0452
		0.0169	0.0318	0.0252	0.0299	0.0675	0.0142	0.0321	0.0319
		0.0361	0.0284	0.0162	0.0265	0.0399	0.018	0.0348	0.0402
		0.0404	0.0211	0.0272	0.0347	0.1141	0.015	0.0271	0.0344
		0.0356	0.0225	0.0343	0.026	0.0609	0.0223	0.0252	0.0409
		0.034	0.0385	0.0212	0.0316	0.0475	0.0247	0.0308	0.0307
		0.0218	0.0142	0.0222	0.021	0.0494	0.0151	0.02	0.0227
		0.0226	0.0158	0.0392	0.0281	0.0431	0.0167	0.0227	0.0218
		0.0304	0.0445	0.0323	0.0281	0.0332	0.0232	0.0281	0.0275
		0.0155	0.0445	0.0278	0.0316	0.0602	0.0113	0.0311	0.0238
		0.0285	0.0341	0.0286	0.0247	0.0491	0.0279	0.0221	0.0307
		0.0258	0.0299	0.0228	0.0258	0.0727	0.0157	0.0246	0.0288
		0.0291	0.0432	0.0277	0.0334	0.0346	0.0313	0.0242	0.0329
		0.0233	0.0169	0.0194	0.0252	0.0448	0.019	0.0288	0.024
		0.0281	0.0175	0.0269	0.0406	0.0457	0.0203	0.0248	0.0246
		0.0318	0.0455	0.0241	0.0348	0.0441	0.019	0.0384	0.0412
		0.0205	0.0253	0.0503	0.022	0.0315	0.0114	0.0371	0.0469
		0.0367	0.0182	0.0157	0.021	0.0291	0.0214	0.0441	0.0478
		0.0282	0.0148	0.0289	0.0333	0.0351	0.0122	0.0316	0.0278
		0.0514	0.0236	0.0354	0.03	0.0378	0.0161	0.0405	0.047
		0.0321	0.0233	0.021	0.0221	0.0542	0.0187	0.0383	0.0377
		0.0355	0.0227	0.0619	0.029	0.0243	0.0138	0.0365	0.0552
		0.0218	0.0841	0.0322	0.0193	0.0487	0.0211	0.0366	0.0242
		0.0131	0.0188	0.0216	0.0276	0.0472	0.018	0.03	0.0394
		0.0328	0.0238	0.0492	0.0499	0.0273	0.0192	0.0302	0.0424
		0.0198	0.0214	0.0339	0.0464	0.0346	0.0251	0.0268	0.0431
		0.0232	0.0295	0.052	0.0563	0.0406	0.0096552	0.0232	0.0326
		0.0236	0.0238	0.0368	0.0347	0.0421	0.0189	0.0276	0.0245
		0.0279	0.0158	0.0394	0.0274	0.0344	0.015	0.0324	0.0195
		0.0194	0.0305	0.0299	0.0837	0.0276	0.0294	0.0222	0.0488
		0.0349	0.0215	0.0447	0.0191	0.035	0.0164	0.0271	0.0353
		0.0269	0.0211	0.0136	0.0268	0.0583	0.0116	0.0305	0.0268
		0.0225	0.0173	0.033	0.0117	0.0264	0.0248	0.0555	0.0277
		0.0361	0.0143	0.0345	0.0091345	0.0589	0.0257	0.0223	0.0167
		0.0292	0.0634	0.0409	0.0311	0.0315	0.0179	0.0208	0.0257
		0.0316	0.0423	0.0696	0.0383	0.0284	0.0095403	0.0354	0.0198
		0.0255	0.0518	0.0384	0.0124	0.0303	0.0169	0.0235	0.0194
		0.034	0.044	0.0094026	0.0431	0.0356	0.0194	0.0249	0.0391
		0.0233	0.0505	0.0139	0.0232	0.0595	0.0118	0.0204	0.0298
		0.0398		0.076	0.0357	0.024	0.0263	0.0398	0.0405
		0.0172		0.0756	0.0245	0.0349	0.021	0.0142	0.0408
		0.0339		0.0602	0.0295	0.0168	0.0087489	0.0271	0.0552
		0.0284		0.0431	0.0444	0.0387	0.0206	0.028	0.0313
		0.0177		0.0484	0.0453	0.0356	0.0164	0.0427	0.0296
		0.0213		0.0939	0.0422	0.022	0.0209	0.0476	0.0211
		0.0243		0.0543	0.0249	0.0236	0.0125	0.031	0.0222
		0.0382		0.0251	0.0397	0.059	0.022	0.0236	0.0343
		0.0377		0.0193	0.057	0.031	0.0196	0.0313	0.0241
		0.0261		0.0787	0.0275	0.0292	0.0149	0.0418	0.0312
		0.0222		0.0441	0.031	0.0255	0.0216	0.042	0.0283
		0.0191		0.0235	0.0357	0.0531	0.0213	0.0354	0.0368
		0.0302		0.0211	0.038	0.0327	0.0163	0.0323	0.0242
		0.0383		0.0159	0.0304	0.0146	0.1027	0.0504	0.036
		0.0181		0.0153	0.0283	0.0332	0.0213	0.0403	0.0211
		0.0236		0.0199	0.0321	0.0298	0.0163	0.0288	0.0163
		0.0267		0.0282	0.0228	0.0763	0.0103	0.0319	0.0211
		0.0386		0.0245	0.0116	0.056	0.0195	0.0366	0.0276
		0.0154		0.0155	0.0188	0.0347	0.0219	0.0446	0.0387
		0.0134		0.0609	0.0215	0.035	0.0126	0.0393	0.0287
		0.0264		0.0245	0.0184	0.0318	0.0241	0.0175	0.0384
		0.0213		0.032	0.0239	0.0457	0.0151	0.0279	0.0244
		0.0212		0.0259	0.0186	0.0565	0.0224	0.0269	0.027
		0.0224		0.0151	0.0213	0.0723	0.02	0.0414	0.0173
		0.0332		0.0272	0.0119	0.0356	0.0135	0.0269	0.0413
		0.0303		0.0601	0.0169	0.0523	0.0185	0.0328	0.0119
		0.0233		0.0155	0.0332	0.0326	0.0148	0.039	0.0264
		0.0145		0.0461	0.0203	0.0331	0.025	0.0316	0.0406
		0.0225		0.0213	0.0355	0.0482	0.0169	0.0336	0.0413
		0.0302		0.0514	0.0331	0.0386	0.0181	0.0252	0.0171
		0.0252		0.0191	0.0357	0.0507	0.0245	0.0209	0.0156
		0.0419		0.013	0.0177	0.0453	0.017	0.0316	0.0275
		0.0394		0.0183	0.0195	0.0253	0.0176	0.0356	0.0351
		0.0258		0.0189	0.0205	0.0439	0.0319	0.0454	0.0198
		0.0233		0.0438	0.0254	0.028	0.0226	0.0349	0.0358
		0.0233		0.0315	0.0131	0.025	0.0197	0.0403	0.028
		0.0174		0.021	0.0453	0.0317	0.0226	0.0318	0.0285
		0.0186		0.0178	0.0238	0.0351	0.0157	0.0261	0.04
		0.0245		0.0399	0.0347	0.058	0.0161	0.0323	0.025
		0.024		0.0217	0.0422	0.0452	0.0203	0.0353	0.0164
		0.0364		0.0173	0.083	0.0379	0.0248	0.0314	0.0218
		0.0304		0.0198	0.0267	0.0358	0.0276	0.031	0.0196
		0.0228		0.0134	0.0169	0.0526	0.0149	0.0236	0.0177
		0.0209		0.0333	0.0359	0.0541	0.016	0.0414	0.0051195
		0.0394		0.0106	0.0101	0.0238	0.0219	0.0316	0.0122
		0.0213		0.0606	0.028	0.0309	0.0132	0.0315	0.0111
		0.0272		0.0424	0.0157	0.0307	0.0228	0.0298	0.0164
		0.0233		0.0151	0.0142	0.0347	0.0179	0.042	0.0163
		0.025		0.0396	0.018	0.0224	0.0276	0.0194	0.0068376
		0.0272		0.4021	0.0102	0.0347	0.0214	0.0331	0.0103
		0.0296		0.0163	0.0211	0.0466	0.0199	0.0276	0.0165
		0.027		0.0605	0.0211	0.0281	0.029	0.0286	0.0153
		0.0329		0.0225	0.0441	0.0377	0.0157	0.0442	0.0198
		0.0354		0.0136	0.0467	0.0265	0.0167	0.0345	0.0174
		0.0223		0.027	0.044	0.031	0.027	0.0294	0.012
		0.0296		0.0159	0.0199	0.052	0.0163	0.0286	0.0157
		0.0131		0.0169	0.0468	0.0327	0.0235	0.0172	0.1642
		0.0238		0.02	0.0412	0.0294	0.0211	0.0183	0.0157
		0.0252		0.0164	0.032	0.0239	0.0167	0.0308	0.0108
		0.0186		0.017	0.0434	0.0204	0.0216	0.0185	0.0086655
		0.0214		0.0197	0.018	0.0256	0.0201	0.0399	0.0211
		0.0171		0.0381	0.045	0.0323	0.0080645	0.026	0.0336
		0.0191		0.0075188	0.0386	0.0268	0.02	0.0201	0.0245
		0.0088496		0.0497	0.0233	0.0233	0.0237	0.0415	0.0251
		0.018		0.0152	0.0516	0.0379	0.0149	0.0301	0.5807
		0.0216		0.0178	0.0456	0.0676	0.0073421	0.0223	0.0284
		0.0187		0.035	0.0231	0.0313	0.0177	0.0227	0.0221
		0.0194		0.0238	0.0117	0.0346	0.0266	0.0144	0.0431
		0.014		0.0157	0.0334	0.0267	0.0202	0.0433	0.0205
		0.0161		0.026	0.0174	0.0236	0.0173	0.0341	0.0382
		0.0263		0.0497	0.0244	0.0347	0.0179	0.0233	0.0338
		0.0199		0.0238	0.03	0.0347	0.0122	0.0201	0.0278
		0.0243		0.0187	0.0245	0.0274	0.0126	0.0087336	0.0334
		0.0335		0.0567	0.0112	0.0268	0.0174	0.0116	0.0261
		0.0127		0.0435	0.0141	0.0385	0.0203	0.0473	0.0293
		0.0237		0.0204	0.0233	0.0442	0.02	0.0333	0.0352
		0.0114		0.0199	0.0226	0.0528	0.0151	0.0219	0.0241
		0.0177		0.0149	0.0186	0.0336	0.021	0.0235	0.0331
		0.0112		0.0438	0.014	0.041	0.0381	0.0374	0.0315
		0.0156		0.0253	0.0221	0.036	0.0158	0.0394	0.0251
		0.0141		0.0147	0.0213	0.0208	0.0314	0.0362	0.0313
		0.0197		0.0123	0.0329	0.0276	0.0235	0.0273	0.0394
		0.029		0.0105	0.0793	0.0209	0.0267	0.03	0.0181
		0.0178		0.0136	0.0299	0.0151	0.0177	0.00409	0.0247
		0.0223		0.0179	0.0143	0.0273	0.0171	0.0289	0.0536
		0.0354		0.0183	0.0338	0.0224	0.0122	0.0281	0.0222
		0.022		0.0116	0.025	0.0239	0.0295	0.0323	0.0261
		0.0248		0.0014708	0.0391	0.025	0.008588	0.0345	0.0223
		0.0192		0.0201	0.0209	0.0311	0.0145	0.0304	0.0219
		0.0145		0.0209	0.0268	0.0617	0.0136	0.029	0.0267
		0.0183		0.0207	0.0218	0.0174	0.0124	0.0231	0.0163
		0.021		0.0145	0.0296	0.0188	0.0134	0.0271	0.019
		0.0224		0.0238	0.0372	0.0351	0.0143	0.024	0.0193
		0.0252		0.0269	0.0206	0.0138	0.011	0.0227	0.0183
		0.0259		0.0188	0.0157	0.0228	0.0344	0.0212	0.0255
		0.0171		0.0119	0.0287	0.0348	0.0131	0.0245	0.0275
		0.0285		0.0060096	0.0144	0.0219	0.0222	0.0325	0.0201
		0.0212		0.0168	0.0177	0.0331	0.018	0.019	0.0204
		0.0215		0.0221	0.0493	0.0216	0.0194	0.0304	0.0221
		0.0092348		0.0178	0.0181	0.0249	0.0092192	0.0147	0.0333
		0.0279		0.0148	0.0331	0.0406	0.0118	0.011	0.0243
		0.0302		0.0129	0.0648	0.0436	0.0162	0.0266	0.0308
		0.0092108		0.0204	0.0225	0.0401	0.0128	0.0552	0.0294
		0.0096878		0.0156	0.042	0.0176	0.0165	0.00030488	0.0152
		0.0157		0.0248	0.031	0.0252	0.0147	0.0086455	0.0242
		0.0207		0.0102	0.0305	0.0374	0.0111	0.0213	0.0205
		0.0159		0.0107	0.029	0.0168	0.0154	0.0299	0.0167
		0.0094737		0.0214	0.0171	0.0346	0.0144	0.0186	0.0169
		0.0198		0.0188	0.0172	0.0143	0.0111	0.0123	0.0214
		0.015		0.0223	0.0357	0.0204	0.0132	0.0136	0.0181
		0.017		0.0348	0.0182	0.0253	0.0171	0.024	0.0173
		0.0147		0.0338	0.025	0.0255	0.0294	0.0088496	0.0228
		0.0070922		0.0177	0.0309	0.0219	0.0283	0.018	0.0221
		0.011		0.0191	0.0261	0.0185	0.0214	0.0314	0.0297
		0.0117		0.0254	0.0281	0.0248	0.0386	0.033	0.0213
		0.0104		0.0218	0.0326	0.0167	0.00818	0.0155	0.0202
		0.0133		0.0256	0.0345	0.0347	0.0281	0.0164	0.0198
		0.0060606		0.0272	0.0189	0.0213	0.0237	0.0212	0.0263
		0.0112		0.0134	0.0218	0.0259	0.0441	0.0153	0.026
		0.0137		0.0162	0.013	0.0219	0.0291	0.0385	0.0226
		0.0312		0.0168	0.0221	0.0211	0.0183	0.0159	0.026
		0.0107		0.0157	0.0326	0.0213	0.0451	0.016	0.0218
		0.0186		0.0194	0.0446	0.0197	0.0188	0.0233	0.0157
		0.0116		0.0142	0.0379	0.0153	0.0192	0.0133	0.0152
		0.0136		0.0219	0.02	0.0268	0.0145	0.011	0.0262
		0.0144		0.0174	0.0164	0.028	0.038	0.018	0.0186
		0.0107		0.0165	0.0204	0.0192	0.03	0.0271	0.0154
		0.0124		0.024		0.0242	0.0255	0.0251	0.0338
		0.0156		0.0205		0.0232	0.0153	0.0417	0.0151
		0.0266		0.015		0.0232	0.0077821	0.0152	0.0135
		0.0232		0.023		0.035	0.0186	0.0178	0.0198
		0.0124		0.0292		0.0271	0.024	0.0199	0.0201
		0.0117		0.0348		0.0351	0.0313	0.0213	0.0242
		0.0126		0.0312		0.022	0.023	0.0269	0.0189
		0.0189		0.0408		0.0433	0.0177	0.0293	0.0185
		0.0171		0.1337		0.0323	0.0158	0.0196	0.0232
		0.015		0.0251		0.0577	0.0162	0.0268	0.0214
		0.0092237		0.0149		0.0304	0.0185	0.0153	0.0225
		0.0105		0.0151		0.0268	0.0141	0.0164	0.0054745
		0.0094192		0.0168		0.0321	0.014	0.0274	0.0267
		0.0101		0.0157		0.0439	0.0271	0.0134	0.0148
		0.0166		0.014		0.053	0.0263	0.0146	0.0195
		0.0096953		0.0173		0.0814	0.0288	0.0214	0.018
		0.0098731		0.0284		0.0339	0.0272	0.0288	0.0132
		0.0135		0.0122		0.0398	0.0265	0.0095518	0.0205
		0.0156		0.0288		0.0326	0.0367	0.0127	0.0246
		0.0082102		0.0182		0.0383	0.0475	0.0169	0.0366
		0.0054545		0.02		0.051	0.0278	0.0592	0.0314
		0.0129		0.0209		0.0208	0.0345	0.0164	0.0207
		0.021		0.0196		0.0357	0.0221	0.0219	0.0149
		0.0124		0.0385		0.0387	0.032	0.0397	0.0117
		0.0153		0.027		0.0437	0.021	0.0134	0.0184
		0.0184		0.0311		0.0215	0.0263	0.0229	0.0184
		0.0249		0.0322		0.0308	0.026	0.0246	0.0185
		0.0138		0.0418		0.0153	0.0207	0.0177	0.0157
		0.0156		0.0483		0.0452	0.0118	0.0334	0.0237
		0.0161		0.0366		0.0832	0.0409	0.0426	0.0253
		0.0181		0.0507		0.0568	0.0191	0.0224	0.021
		0.0217		0.0147		0.0813	0.0204	0.0291	0.0236
		0.048		0.0125		0.0226	0.0404	0.0271	0.0179
		0.0382		0.028		0.067	0.0439	0.044	0.0129
		0.0246		0.0172		0.0239	0.0259	0.024	0.0256
		0.0166		0.0126		0.0375	0.0274	0.0207	0.0196
		0.0277		0.0118		0.0344	0.032	0.0248	0.0364
		0.0078676		0.0255		0.0443	0.0284	0.0276	0.0156
		0.0156		0.0103		0.0673	0.0472	0.0453	0.0178
		0.0281		0.0195		0.0779	0.0129	0.0338	0.0163
		0.0208		0.0219		0.0679	0.0184	0.0498	0.0304
		0.0136		0.0134		0.0442	0.0404	0.0457	0.0274
		0.0020284		0.0192		0.0346	0.049	0.0417	0.0316
		0.0176		0.0193		0.035	0.0324	0.0235	0.0142
		0.0184		0.011		0.0582	0.0178	0.0399	0.024
		0.0187		0.0139		0.055	0.0247	0.0278	0.0105
		0.0138		0.0116		0.066	0.0223	0.0326	0.0347
		0.0115		0.0316		0.0448	0.0488	0.0261	0.0103
		0.0098253		0.0407		0.0262	0.0387	0.0464	0.013
		0.0433		0.0536		0.0304	0.0291	0.031	0.0125
		0.0582		0.0332		0.0602	0.0368	0.0527	0.0246
		0.0311		0.0186		0.062	0.0576	0.0367	0.0124
		0.0233		0.0313		0.0553	0.0211	0.031	0.0144
		0.042		0.0278		0.0426	0.0421	0.0296	0.0323
		0.0482		0.0233		0.0341	0.064	0.028	0.0136
		0.0357		0.0295		0.0489	0.0643	0.0328	0.0224
		0.0279		0.034		0.0737	0.0381	0.031	0.0032468
		0.0533		0.0236		0.0367	0.0497	0.0333	0.0108
		0.0308		0.0149		0.0595	0.0232	0.0346	0.0196
		0.0387		0.0404		0.0272	0.0496	0.0325	0.0129
		0.0227		0.029		0.0728	0.0535	0.0174	0.0087789
		0.0269		0.0354		0.0579	0.0379	0.0155	0.0219
		0.022		0.0475		0.0682	0.0275	0.0212	0.0156
		0.0254		0.0402		0.0585	0.0326	0.0124	0.0177
		0.0477		0.0348		0.0632	0.0308	0.0101	0.012
		0.0224		0.0222		0.0608	0.0259	0.0131	0.0123
		0.0157		0.0244		0.0227	0.0484	0.0141	0.0066667
		0.0165		0.0447		0.0754	0.0337	0.0081744	0.0148
		0.0134		0.0405		0.0693	0.0507		0.0167
		0.0158		0.0346		0.0844	0.0286		0.0098784
		0.0321		0.0438		0.0433	0.0289		0.0087897
		0.0216		0.0288		0.0843	0.0287		0.0114
		0.0302		0.0361		0.029	0.0453		0.0093525
		0.0261		0.0303		0.0271	0.0516		0.0151
		0.008439		0.0357		0.0636	0.0238		0.0169
		0.0122		0.0251		0.0246	0.0518		0.0137
		0.0188		0.0267		0.0295	0.0523		0.0147
		0.0128		0.0343		0.0297	0.0087336		0.0158
		0.0117		0.0386		0.0287	0.0622		0.0326
		0.0227		0.0296		0.0694	0.0244		0.0214
		0.0232		0.0227		0.3418	0.0418		0.0268
		0.0173		0.0432		0.0302	0.0474		0.0361
		0.0135		0.0417		0.0242	0.0385		0.048
		0.0156		0.0372		0.0276	0.059		0.0297
		0.008182		0.0431		0.0201	0.0519		0.0349
		0.0193		0.028		0.0395	0.0323		0.0286
		0.0329		0.0385		0.0226	0.0394		0.0325
		0.0409		0.0157		0.0226	0.0413		0.0466
				0.0123		0.0299	0.0288		0.0346
				0.0323		0.041	0.0271		0.0452
				0.0181		0.0264	0.044		0.0312
				0.0266		0.0442	0.0268		0.02
				0.0399		0.0426	0.0163		0.026
				0.0191		0.0392	0.0325		0.0168
				0.0278		0.0192	0.0384		0.0229
				0.0311		0.0383	0.0267		0.0259
				0.0185		0.0345	0.0652		0.0294
				0.0388		0.0261	0.0389		0.0219
				0.0237		0.0231	0.0604		0.0228
				0.0322		0.018	0.0356		0.0164
				0.0449		0.0482	0.0234		0.0192
				0.0175		0.0233	0.0428		0.0315
				0.0186		0.0282	0.0198		0.0294
				0.014		0.0363	0.0206		0.0446
				0.0112		0.0206	0.0274		0.0273
				0.0115		0.0272	0.0659		0.0351
				0.015		0.0188	0.0319		0.0207
				0.0388		0.0181	0.0392		0.0296
				0.0112		0.0193	0.0421		0.0508
				0.0404		0.0227	0.0289		0.0468
				0.0231		0.0274	0.035		0.0356
				0.0314		0.0325	0.0207		0.0469
				0.0409		0.0572	0.0301		0.0493
				0.024		0.017	0.0197		0.0441
				0.0203		0.0244	0.0291		0.0133
				0.0345		0.0211	0.0261		0.0201
				0.0284		0.0206	0.0269		0.0219
				0.0137		0.0229	0.0285		0.0225
				0.0403		0.0377	0.028		0.0351
				0.0189		0.0289	0.0346		0.0611
				0.0292		0.0333	0.0126		0.0361
				0.0272		0.0231	0.027		0.0536
				0.0221		0.0298	0.0218		0.0323
				0.0262		0.0315	0.0256		0.0362
				0.0516		0.0282	0.0471		0.0244
				0.014		0.0266	0.0323		0.0278
				0.0426		0.0266	0.0331		0.0277
				0.0157		0.0296	0.0256		0.0393
				0.0245		0.0439	0.0263		0.0228
				0.0165		0.0422	0.0232		0.0594
				0.0309		0.0263	0.0209		0.0527
				0.0188		0.0448	0.0287		0.0373
				0.0371		0.0239	0.017		0.0231
				0.0202		0.0457	0.0355		0.0327
				0.0232		0.0227	0.0292		0.0393
				0.0222		0.0571	0.0453		0.0313
				0.0352		0.0268	0.022		0.0235
				0.0289		0.0159	0.0264		0.0372
				0.014		0.0267	0.0513		0.0344
				0.0186		0.0277	0.0378		0.0366
				0.0224		0.0955	0.0117		0.034
				0.0368		0.0797	0.022		0.0311
				0.0193		0.0413	0.0296		0.0432
				0.0345		0.0395	0.0193		0.0338
				0.0297		0.0237	0.0189		0.0249
				0.0349		0.0401	0.0198		0.0336
				0.026		0.0486	0.0418		0.031
				0.0328		0.0421	0.0478		0.0323
				0.0347		0.0355	0.0361		0.0372
				0.0269		0.0551	0.0338		0.0346
				0.0512		0.0385	0.0352		0.0301
				0.031		0.045	0.0152		0.0179
				0.0218		0.0311	0.0317		0.0221
				0.0268		0.0414	0.0264		0.0249
				0.0406		0.0362	0.0375		0.0345
				0.0234		0.0379	0.0262		0.0352
				0.0283		0.0482	0.036		0.0345
				0.0365		0.0353	0.0332		0.0344
				0.0652		0.0511	0.0141		0.0455
				0.0811		0.0209	0.0351		0.036
				0.0779		0.0569	0.0149		0.04
				0.0659		0.0474	0.0392		0.0373
				0.0501		0.0381	0.0368		0.0335
				0.0331		0.0313	0.0338		0.0393
				0.0357		0.0297	0.0228		0.0426
				0.0329		0.0295	0.047		0.0334
				0.0277		0.0724	0.0196		0.0249
				0.0223			0.0391		0.0342
				0.0325			0.0252		0.0325
				0.0227			0.0448		0.0222
				0.0232			0.0431		0.0326
				0.0274			0.0262		0.0471
				0.0244			0.0298		0.0383
				0.037			0.025		0.0976
				0.0103			0.0225		0.0306
				0.0209			0.0177		0.0278
				0.054			0.0283		0.0451
				0.0185			0.0385		0.0543
				0.0366			0.0279		0.0449
				0.0423			0.0389		0.0514
				0.0194			0.0297		0.037
				0.0266			0.0523		0.0564
				0.0184			0.0341		0.0453
				0.0202			0.0381		0.0527
				0.0243			0.0433		0.0339
				0.0172			0.0207		0.0722
				0.0169			0.0224		0.0342
				0.0271			0.0104		0.0355
				0.0164			0.0124		0.0469
				0.0219			0.0215		0.0495
				0.0129			0.0029347		0.0314
				0.0166			0.0265		0.0292
				0.0112			0.0209		0.0237
				0.0098338			0.0106		0.0326
				0.0123			0.0151		0.0283
				0.0189			0.0177		0.0309
				0.0126			0.0184		0.0269
				0.0129			0.0010288		0.0312
				0.0147			0.0264		0.0275
				0.0112			0.0138		0.0249
				0.0221			0.0318		0.0318
				0.013			0.0079208		0.0277
				0.0083333			0.0182		0.0245
				0.0136			0.0255		0.0248
				0.0202			0.0124		0.0407
				0.0081008			0.0272		0.0126
				0.0195			0.0311		0.0246
				0.0121			0.0308		0.0205
				0.0077201			0.0267		0.0338
				0.0123			0.0404		0.0403
				0.0173			0.0303		0.0434
				0.0319			0.011		0.0295
				0.0563			0.0184		0.025
				0.0274			0.0147		0.026
				0.0368			0.0209		0.021
				0.0616			0.0195		0.0346
				0.042			0.0113		0.0201
				0.034			0.0162		0.0269
				0.026			0.0132		0.044
				0.0392			0.0098039		0.0257
				0.0439			0.0016103		0.044
				0.0797			0.0123		0.0226
				0.0145			0.0274		0.0204
				0.0279			0.0059347		0.0269
				0.0162			0.057		0.0329
				0.011			0.0069204		0.0306
				0.0124			0.0128		0.03
				0.03			0.0133		0.0245
				0.014			0.0131		0.031
				0.0414			0.0193		0.0216
				0.0116			0.0108		0.0234
				0.0131			0.0148		0.0243
				0.031			0.0103		0.0255
				0.0086514			0.012		0.1032
				0.01			0.0158		0.0189
				0.0142			0.0326		0.0384
				0.0139			0.0294		0.0215
				0.0289			0.0156		0.0214
				0.0152			0.009901		0.0367
				0.0129			0.0068493		0.0631
				0.0171			0.0422		0.0284
				0.0145			0.008		0.0355
				0.0139			0.0314		0.0189
				0.0374			0.0356		0.0407
				0.0144			0.0379		0.0464
				0.0622			0.03		0.0256
				0.0129			0.0188		0.0298
				0.0172			0.0428		0.0492
				0.0481			0.0041667		0.0347
				0.0294			0.0566		0.0307
				0.0202			0.0168		0.0328
				0.0293			0.0148		0.0388
				0.0348			0.019		0.0461
				0.0174			0.0204		0.0481
				0.0206			0.0202		0.0332
				0.0235			0.0159		0.0336
				0.0438			0.0128		0.0507
				0.0375			0.0047619		0.0431
				0.0133			0.0069061		0.0224
				0.0154			0.0104		0.035
				0.025			0.0251		0.0213
				0.0261			0.0157		0.0291
				0.0304			0.0136		0.0424
				0.0204			0.0141		0.0439
				0.0282			0.0075188		0.0269
				0.0605			0.0103		0.042
				0.0237			0.0167		0.0254
				0.0244			0.0161		0.0278
				0.0386			0.016		0.0361
				0.0155			0.0168		0.0267
				0.0197			0.0191		0.0245
				0.0181			0.0132		0.0329
				0.0238			0.0156		0.0582
				0.0321			0.0063898		0.0388
				0.0284			0.0133		0.0319
				0.0228			0.0449		0.0394
				0.0166			0.0053619		0.0448
				0.0263			0.011		0.0357
				0.0194			0.0061728		0.0261
				0.0126			0.0159		0.0337
				0.0104			0.0119		0.033
				0.0101			0.0253		0.0232
				0.0034965			0.0123		0.028
				0.0127			0.0075472		0.0358
				0.0257			0.0124		0.0631
				0.0288			0.012		0.0284
				0.0416			0.0165		0.0355
				0.0277			0.0286		0.0189
				0.0155			0.0278		0.0407
				0.0333			0.0345		0.0464
				0.037			0.0125		0.0256
				0.0272			0.0203		0.0298
				0.0208			0.0262		0.0492
				0.0291			0.0264		0.0347
				0.0709			0.0234		0.0307
				0.0434			0.0541		0.0328
				0.0573			0.0285		0.0388
				0.0184			0.0208		0.0461
				0.028			0.0391		0.0481
				0.0518			0.0246		0.0332
				0.0309					0.0336
				0.0261					0.0507
				0.0498					0.0431
				0.0471					0.0224
				0.0664					0.035
				0.055					0.0213
				0.0272					0.0291
				0.0354					0.0424
				0.0482					0.0439
				0.0334					0.0269
				0.0469					0.042
				0.016					0.0254
				0.0108					0.0278
				0.0527					0.0361
				0.0269					0.0267
				0.0265					0.0245
				0.0282					0.0329
				0.03					0.0582
				0.0191					0.0388
				0.0292					0.0319
				0.0207					0.0394
				0.0313					0.0448
				0.0233					0.0357
				0.0312					0.0261
				0.0205					0.0337
				0.0274					0.033
				0.0261					0.0232
				0.0171					0.028
				0.0261
				0.0371
				0.0219
				0.015
				0.046
				0.0278
				0.023
				0.0226
				0.0294
				0.0289
				0.0278
				0.0159
				0.0314
				0.0177
				0.0183
				0.0167
				0.0249
				0.0275
				0.0123
				0.0173
				0.0231
				0.0168
				0.0162
				0.0193
				0.0197
				0.0361
				0.0266
				0.0716
				0.0281
				0.0182
				0.0185
				0.0183
				0.0437
				0.0304
				0.0328
				0.0306
				0.0215
				0.0365
				0.0395
				0.0295
				0.027
				0.0211
				0.0461
				0.0161
				0.0317
				0.0373
				0.0115
				0.0215
				0.0261
				0.0244
				0.0265
				0.0291
